# Supplementary material for: Hypoxia Associated Integration of Epigenetic, Metabolic, and Immune Biomarkers in Blood and Urine for Early Colorectal Cancer Detection: A Multimarker Panel
Source: Diagnostics (Basel). 2026 Jun 6;16(12):1753. doi: 10.3390/diagnostics16121753 (PMC13298955; doi:10.3390/diagnostics16121753)
Supplement: Supplementary file 1 [file diagnostics-16-01753-s001.zip]

Archive with 24 entries (24 files):
- Data Sheet S1-Raw Data for mSEPT9 Biomarker.xlsx
- Data Sheet S2.xlsx
- Data Sheet S3.xlsx
- Supplementary Figure S_2.pdf
- Supplementary Figure_S1.pdf
- Supplementary_ Table_S1.pdf
- Supplementary_ Table_S10.pdf
- Supplementary_ Table_S11.pdf
- Supplementary_ Table_S2.pdf
- Supplementary_ Table_S3.pdf
- Supplementary_ Table_S4.pdf
- Supplementary_ Table_S5.pdf
- Supplementary_ Table_S6.pdf
- Supplementary_ Table_S7.pdf
- Supplementary_ Table_S8.pdf
- Supplementary_ Table_S9.pdf
- Supplementary_Methods_file_1_(mSEPT9).pdf
- Supplementary_Methods_File_2(DiAcSpm).pdf
- Supplementary_Table_S12.pdf
- Supplementary_Table_S13.pdf
- Supplementary_Table_S14.pdf
- Supplementary_Table_S15.pdf
- Supplementary_Table_S16.pdf
- Supplementary_Table_S17.pdf
