# Supplementary material for: Hypoxia Associated Integration of Epigenetic, Metabolic, and Immune Biomarkers in Blood and Urine for Early Colorectal Cancer Detection: A Multimarker Panel
Source: Diagnostics (Basel). 2026 Jun 6;16(12):1753. doi: 10.3390/diagnostics16121753 (PMC13298955; doi:10.3390/diagnostics16121753)
Supplement: Supplementary file 1 [file diagnostics-16-01753-s001.zip › Data Sheet S1-Raw Data for mSEPT9 Biomarker.xlsx]

## Sheet: Results
Sample ID	B_Ct (Background)	M (Methylated target DNA)	U (Unmethylated target DNA)	Δct (M-U)	2^ΔCt (Relative Methylation)	Calibrated methylation %	Methylation Score (%)
1	28.08	28.326	25.013	3.313	9.93831	0.0959511	0.0914218
2	24.451	31.347	30.415	0.932	1.90792	0.250238	0.343889
3	26.659	27.678	26.125	1.553	2.93427	0.198426	0.254177
4	25.266	27.749	27.354	0.395	1.31494	0.301757	0.431976
5	25.103	28.294	27.723	0.571	1.48555	0.284218	0.402325
6	24.409	28.279	26.385	1.894	3.71664	0.173612	0.212015
7	31.982	26.408	25.125	1.283	2.43344	0.219902	0.291253
8	27.2	30.375	29.179	1.196	2.29104	0.227167	0.303856
9	29.257	29.548	28.601	0.947	1.92786	0.248886	0.341546
10	29.938	25.303	23.949	1.354	2.5562	0	0.281199
11	27.021	33.579	32.594	0.985	1.97931	0.245484	0.335648
12	29.161	31.612	29.822	1.79	3.45815	0.180909	0.224308
13	29.174	28.323	26.348	1.975	3.93128	0.168091	0.202787
14	28.433	30.569	29.689	0.88	1.84038	0.254962	0.352066
15	32.965	29.075	26.936	2.139	4.40457	0.157343	0.185029
16	28.577	30.267	27.753	2.514	5.71202	0.134869	0.148987
17	27.384	32.761	29.461	3.3	9.84916	0.0964951	0.0921731
18	29.42	26.208	25.349	0.859	1.81378	0.256886	0.355394
19	32.054	30.317	29.032	1.285	2.43682	0.219737	0.290967
20	30.23	31.082	30.687	0.395	1.31494	0.301757	0.431976
21	26.803	33.128	30.533	2.595	6.04189	0.130386	0.142007
22	25.917	28.386	27.272	1.114	2.16445	0	0.316011
23	25.749	30.257	29.69	0.567	1.48144	0.28461	0.402992
24	26.375	26.661	24.615	2.046	4.12959	0.163367	0.194947
25	28.815	28.629	27.557	1.072	2.10235	0.237813	0.322337
26	29.885	29.208	28.778	0.43	1.34723	0.29822	0.426033
27	22.633	27.232	25.174	2.058	4.16409	0.16258	0.193645
28	27.872	28.53	27.711	0.819	1.76418	0.260578	0.361771
29	25.344	32.669	31.342	1.327	2.5088	0.216291	0.284997
30	29.505	34.567	33.138	1.429	2.6926	0.208088	0.270812
31	30.044	31.705	29.438	2.267	4.81321	0.149348	0.172022
32	26.104	31.503	29.541	1.962	3.89602	0.168967	0.204248
33	26.87	28.385	25.947	2.438	5.4189	0.139193	0.15579
34	25.701	26.571	25.444	1.127	2.18404	0.233049	0.314066
35	28.826	27.166	25.036	2.13	4.37717	0.157918	0.185971
36	24.169	30.525	28.963	1.562	2.95263	0.197738	0.252996
37	25.296	31.373	29.386	1.987	3.96412	0.167285	0.201446
38	26.322	28.23	26.551	1.679	3.20206	0.188959	0.237979
39	30.77	26.486	25.405	1.081	2.1155	0.237029	0.320976
40	33.507	29.136	28.393	0.743	1.67365	0.267685	0.37402
41	27.962	28.946	28.504	0.442	1.35849	0.297013	0.424001
42	25.049	29.732	27.612	2.12	4.34694	0.158559	0.187023
43	28.088	31.671	30.428	1.243	2.3669	0.223221	0.297009
44	25.893	28.613	27.688	0.925	1.89868	0.250871	0.344984
45	28.986	31.115	27.742	3.373	10.3603	0.0934758	0.0880255
46	25.324	28.116	25.647	2.469	5.5366	0.137415	0.152985
47	27.056	30.685	28.148	2.537	5.80381	0.133583	0.146976
48	27.883	31.084	30.583	0.501	1.41519	0.29112	0.414045
49	29.126	30.779	27.998	2.781	6.87329	0.120569	0.127012
50	27.737	30.294	28.017	2.277	4.84669	0.148738	0.171037
51	30.862	31.086	28.747	2.339	5.05952	0.145	0.16503
52	28.205	29.935	28.433	1.502	2.83235	0.202359	0.260936
53	23.694	31.748	28.941	2.807	6.99828	0.119249	0.125027
54	30.066	30.034	28.954	1.08	2.11404	0.237116	0.321127
55	27.238	31.012	29.118	1.894	3.71664	0.173612	0.212015
56	26.357	28.388	26.277	2.111	4.31991	0.159137	0.187973
57	31.425	29.639	28.478	1.161	2.23612	0.230138	0.309012
58	25.603	26.89	24.653	2.237	4.71416	0.151191	0.175004
59	28.085	29.266	28.411	0.855	1.80876	0.257254	0.356029
60	26.256	27.294	25.339	1.955	3.87716	0.169441	0.205037
61	31.063	29.898	27.732	2.166	4.48777	0.155628	0.182223
62	27.069	30.452	28.828	1.624	3.08228	0.193048	0.244961
63	28.464	28.168	27.041	1.127	2.18404	0.233049	0.314066
64	24.675	28.926	28.071	0.855	1.80876	0.257254	0.356029
65	31.255	26.437	24.577	1.86	3.63008	0.175972	0.215979
66	25.427	29.617	26.151	3.466	11.0502	0.0897521	0.0829862
67	30.035	31.378	29.258	2.12	4.34694	0.158559	0.187023
68	30.508	27.326	25.554	1.772	3.41527	0.182196	0.226487
69	30.784	31.669	29.182	2.487	5.60611	0.136392	0.151375
70	32.138	27.043	25.084	1.959	3.88792	0.16917	0.204586
71	25.191	27.616	26.051	1.565	2.95878	0.19751	0.252603
72	28.851	27.733	25.673	2.06	4.16986	0.162449	0.193429
73	28.237	31.033	27.889	3.144	8.83972	0.103241	0.101629
74	28.893	32.079	28.949	3.13	8.75435	0.103866	0.102518
75	30.472	35.433	25.732	9.701	832.323	0.00488419	0.00120001
76	28.17	30.497	27.51	2.987	7.92824	0.110448	0.112004
77	26.014	33.108	31.135	1.973	3.92584	0.168225	0.203011
78	27.689	30.375	27.237	3.138	8.80303	0.103508	0.102009
79	31.498	28.477	26.235	2.242	4.73052	0.150883	0.174504
80	25.172	30.828	28.652	2.176	4.51899	0.154997	0.181193
81	28.101	30.547	27.425	3.122	8.70594	0.104225	0.10303
82	25.632	29.935	26.464	3.471	11.0886	0.0895557	0.0827228
83	30.496	26.92	24.265	2.655	6.29846	0.127147	0.137015
84	24.079	33.083	29.52	3.563	11.8187	0.0860112	0.078011
85	27.122	30.163	26.727	3.436	10.8228	0.0909384	0.0845824
86	27.627	30.8	27.876	2.924	7.58947	0.113461	0.116422
87	28.188	28.496	25.737	2.759	6.76927	0.121696	0.128712
88	33.411	34.68	30.492	4.188	18.2269	0.0651264	0.0520104
89	31.535	33.248	29.378	3.87	14.6213	0.0750861	0.0640151
90	25.519	33.557	29.847	3.71	13.0864	0.0806109	0.0709903
91	32.941	30.54	27.653	2.887	7.39731	0.115264	0.119086
92	25.14	32.759	28.815	3.944	15.3908	0.0726504	0.0610097
93	23.561	33.14	29.665	3.475	11.1193	0.0893989	0.0825127
94	24.428	34.407	29.931	4.476	22.2541	0.0571805	0.0430031
95	28.389	31.654	28.503	3.151	8.88271	0.102929	0.101187
96	29.161	31.858	27.75	4.108	17.2437	0.0675097	0.0548134
97	22.77	29.966	27.152	2.814	7.03232	0.118895	0.124497
98	28.93	29.499	26.37	3.129	8.74828	0.103911	0.102582
99	27.294	29.409	25.934	3.475	11.1193	0.0893989	0.0825127
100	29.56	34.121	28.599	5.522	45.9502	0.0353665	0.0212992
101	27.021	31.447	27.383	4.064	16.7258	0.0688548	0.0564151
102	30.011	27.001	23.863	3.138	8.80303	0.103508	0.102009
103	29.229	32.331	27.563	4.768	27.2465	0.0500604	0.0354026
104	25.187	35.263	30.013	5.25	38.0546	0.0401136	0.0256052
105	31.28	30.482	27.322	3.16	8.9383	0.10253	0.100621
106	28.41	27.596	24.149	3.447	10.9056	0.0905018	0.0839939
107	29.615	29.418	27.625	1.793	3.46535	0.180695	0.223947
108	30.852	33.641	29.453	4.188	18.2269	0.0651264	0.0520104
109	25.647	31.38	28.281	3.099	8.56825	0.105263	0.104512
110	27.718	29.697	27.014	2.683	6.4219	0.125659	0.134736
111	26.003	34.379	31.59	2.789	6.91151	0.120161	0.126398
112	25.722	34.675	31.694	2.981	7.89533	0.110731	0.112419
113	28.535	30.702	27.677	3.025	8.13984	0.108664	0.109411
114	28.707	32.654	29.51	3.144	8.83972	0.103241	0.101629
115	31.014	29.705	28.664	1.041	2.05765	0.240527	0.327048
116	31.14	33.336	29.446	3.89	14.8254	0.0744205	0.0631895
117	27.866	34.296	30.796	3.5	11.3137	0.0884244	0.0812103
118	25.968	32.363	29.524	2.839	7.15524	0.117641	0.122621
119	35.365	35.005	28.051	6.954	123.983	0.018074	0.00800108
120	32.915	29.291	26.561	2.73	6.63456	0.123195	0.130983
121	27.667	29.876	26.243	3.633	12.4063	0.0833999	0.0745918
122	25.751	30.67	27.823	2.847	7.19503	0.117242	0.122025
123	26.93	34.627	30.203	4.424	21.4663	0.0585444	0.0445112
124	28.57	32.314	28.479	3.835	14.2709	0.0762642	0.0654842
125	30.549	32.184	27.981	4.203	18.4174	0.0646883	0.0515001
126	30.172	32.18	28.392	3.788	13.8134	0.0778727	0.0675063
127	28.929	31.793	27.947	3.846	14.3801	0.0758921	0.0650192
128	27.341	33.193	28.975	4.218	18.6099	0.064253	0.0509946
129	28.307	31.026	25.617	5.409	42.4885	0.0372691	0.0229946
130	27.193	26.672	23.904	2.768	6.81163	0.121234	0.128014
131	28.081	28.88	27.02	1.86	3.63008	0.175972	0.215979
132	27.675	28.208	25.565	2.643	6.24629	0.127789	0.138002
133	29.138	34.109	31.122	2.987	7.92824	0.110448	0.112004
134	23.534	31.223	27.556	3.667	12.7021	0.0821578	0.0729813
135	27.111	29.077	27.366	1.711	3.27388	0.186611	0.23398
136	27.238	28.697	24.783	3.914	15.0741	0.0736289	0.0622119
137	25.284	31.3	28.442	2.858	7.2501	0.116695	0.121211
138	27.514	28.249	26.621	1.628	3.09084	0.192749	0.244448
139	25.464	32.119	30.13	1.989	3.96962	0.167151	0.201223
140	26.369	34.523	29.566	4.957	31.0603	0.0459083	0.0311912
141	27.242	30.702	26.315	4.387	20.9227	0.0595335	0.0456147
142	27.326	32.775	28.7	4.075	16.8538	0.0685163	0.0560106
143	26.58	24.944	22.402	2.542	5.82396	0.133305	0.146543
144	30.484	30.403	26.521	3.882	14.7434	0.0746861	0.0635186
145	28.384	33.569	30.38	3.189	9.11979	0.101253	0.0988163
146	28.666	32.411	29.463	2.948	7.71679	0.112305	0.114721
147	28.458	31.988	28.227	3.761	13.5573	0.0788108	0.068694
148	26.361	31.308	27.816	3.492	11.2511	0.0887352	0.081625
149	25.86	27.834	25.021	2.813	7.02744	0.118946	0.124573
150	29.87	27.791	25.141	2.65	6.27667	0.127414	0.137425
151	27.094	31.734	28.324	3.41	10.6295	0.091978	0.0859883
152	23.794	33.359	31.417	1.942	3.84238	0.170323	0.20651
153	22.798	25.99	23.511	2.479	5.57511	0.136846	0.152089
154	28.432	32.515	29.138	3.377	10.3891	0.0933128	0.0878032
155	26.2	32.187	29.083	3.104	8.59799	0.105036	0.104188
156	27.758	33.693	29.786	3.907	15.0011	0.073859	0.0624956
157	26.642	30.33	26.127	4.203	18.4174	0.0646883	0.0515001
158	26.968	30.213	26.811	3.402	10.5707	0.0923	0.0864251
159	27.514	31.625	27.967	3.658	12.6231	0.0824849	0.0734045
160	25.013	29.655	25.809	3.846	14.3801	0.0758921	0.0650192
161	27.872	29.521	25.404	4.117	17.3516	0.0672376	0.054491
162	30.211	29.955	26.099	3.856	14.4801	0.0755553	0.0645991
163	29.535	32.596	27.732	4.864	29.1212	0.0479088	0.0331992
164	23.867	31.203	28.627	2.576	5.96284	0.131426	0.14362
165	24.793	32.358	27.825	4.533	23.151	0.0557196	0.0414062
166	24.814	32.144	28.03	4.114	17.3156	0.0673282	0.0545983
167	27.338	31.803	26.5	5.303	39.4786	0.039143	0.0247044
168	29.905	32.332	26.426	5.906	59.963	0.0295764	0.0164034
169	28.667	35.443	30.128	5.315	39.8084	0.0389264	0.0245048
170	23.834	30.273	27.765	2.508	5.68831	0.135206	0.149515
171	28.043	29.436	27.709	1.727	3.31039	0.185445	0.231998
172	29.795	33.695	29.756	3.939	15.3376	0.0728126	0.0612085
173	26.871	35.011	30.365	4.646	25.0372	0.0529269	0.0384066
174	32.347	32.875	30.434	2.441	5.43018	0.13902	0.155517
175	26.399	31.817	28.691	3.126	8.73011	0.104045	0.102774
176	30.645	33.151	27.774	5.377	41.5564	0.0378256	0.0234982
177	33.388	31.671	28.456	3.215	9.28563	0.10012	0.097223
178	24.945	32.659	28.235	4.424	21.4663	0.0585444	0.0445112
179	27.162	32.691	30.684	2.007	4.01946	0.165949	0.199225
180	29.253	31.684	28.462	3.222	9.33079	0.0998173	0.096798
181	35.39	32.198	29.158	3.04	8.22491	0.107967	0.108402
182	23.753	28.757	27.819	0.938	1.91587	0.249697	0.342951
183	29.233	33.972	30.631	3.341	10.1331	0.0947887	0.0898225
184	28.579	27.299	23.748	3.551	11.7208	0.0864662	0.0786114
185	26.933	31.119	28.64	2.479	5.57511	0.136846	0.152089
186	25.973	32.928	29.393	3.535	11.5915	0.0870763	0.0794184
187	26.692	29.535	25.545	3.99	15.8895	0.0711731	0.0592085
188	27.21	34.799	32.198	2.601	6.06707	0.130059	0.141501
189	24.96	31.581	27.573	4.008	16.089	0.0706027	0.0585173
190	31.582	30.193	27.551	2.642	6.24196	0.127843	0.138084
191	25.336	29.977	25.705	4.272	19.3197	0.0627083	0.0492134
192	26.921	32.959	29.64	3.319	9.97972	0.095701	0.091077
193	26.376	32.471	28.326	4.145	17.6917	0.0663976	0.0534997
194	26.954	30.047	26.686	3.361	10.2745	0.0939662	0.0886955
195	28.132	33.93	28.33	5.6	48.5029	0.0341082	0.0202008
196	26.152	32.46	29.254	3.206	9.22788	0.100511	0.0977719
197	27.366	34.204	30.317	3.887	14.7946	0.07452	0.0633127
198	31.929	32.909	28.309	4.6	24.2515	0.0540475	0.0396017
199	30.374	29.991	25.935	4.056	16.6333	0.0691021	0.056711
200	27.245	30.556	26.756	3.8	13.9288	0.0774591	0.0669846
201	30.027	27.329	23.254	4.075	16.8538	0.0685163	0.0560106
202	26.127	29.897	26.403	3.494	11.2668	0.0886574	0.0815212
203	28.442	30.967	29.355	1.612	3.05675	0.19395	0.246503
204	24.591	32.743	28.811	3.932	15.2634	0.0730403	0.0614879
205	25.253	31.712	27.658	4.054	16.6102	0.069164	0.0567852
206	25.899	31.215	27.188	4.027	16.3023	0.0700051	0.0577959
207	30.796	34.462	31.06	3.402	10.5707	0.0923	0.0864251
208	28.453	32.843	28.442	4.401	21.1268	0.0591574	0.0451941
209	29.191	33.305	29.703	3.602	12.1426	0.0845473	0.0760887
210	28.269	32.551	28.669	3.882	14.7434	0.0746861	0.0635186
211	28.77	31.323	26.529	4.794	27.742	0.0494688	0.0347923
212	28.892	36.497	31.002	5.495	45.0983	0.0358124	0.0216928
213	29.697	28.759	25.386	3.373	10.3603	0.0934758	0.0880255
214	28.291	30.853	25.47	5.383	41.7296	0.0377206	0.023403
215	25.784	29.631	27.012	2.619	6.14324	0.129082	0.139992
216	26.075	31.607	26.408	5.199	36.7329	0.0410692	0.0265021
217	30.742	31.213	26.754	4.459	21.9934	0.0576231	0.0434907
218	31.202	31.471	26.669	4.802	27.8963	0.0492881	0.0346066
219	29.218	33.751	29.859	3.892	14.846	0.0743543	0.0631075
220	24.087	30.759	27.984	2.775	6.84476	0.120875	0.127474
221	31.582	32.99	28.582	4.408	21.2295	0.0589702	0.0449852
222	28.667	28.556	24.683	3.873	14.6517	0.074986	0.0638907
223	27.742	30.94	26.172	4.768	27.2465	0.0500604	0.0354026
224	27.961	32.715	30.055	2.66	6.32033	0.12688	0.136606
225	27.048	29.466	25.455	4.011	16.1225	0.070508	0.0584028
226	32.008	33.154	30.244	2.91	7.51618	0.114141	0.117424
227	31.832	31.455	25.803	5.652	50.283	0.0332934	0.0194996
228	25.437	32.33	28.476	3.854	14.46	0.0756226	0.0646829
229	27.474	30.925	26.174	4.751	26.9273	0.0504508	0.0358072
230	28.622	31.464	28.27	3.194	9.15145	0.101034	0.0985081
231	30.885	30.183	26.066	4.117	17.3516	0.0672376	0.054491
232	22.261	33.08	27.359	5.721	52.7464	0.0322412	0.0186059
233	30.082	35.359	31.237	4.122	17.4119	0.0670869	0.0543128
234	31.797	31.488	27.12	4.368	20.649	0.0600474	0.0461915
235	27.138	35.797	31.969	3.828	14.2018	0.0765018	0.0657818
236	27.796	30.809	26.953	3.856	14.4801	0.0755553	0.0645991
237	30.809	29.565	25.511	4.054	16.6102	0.069164	0.0567852
238	28.77	32.355	28.026	4.329	20.0983	0.0611154	0.0473972
239	24.783	29.714	27.053	2.661	6.32471	0.126827	0.136524
240	25.165	35.618	31.406	4.212	18.5327	0.0644268	0.0511962
241	25.484	33.04	29.606	3.434	10.8078	0.091018	0.0846898
242	24.582	33.971	30.25	3.721	13.1866	0.0802195	0.0704891
243	27.869	33.461	29.145	4.316	19.918	0.0614753	0.0478057
244	26.673	37.223	32.842	4.381	20.8359	0.0596953	0.0457961
245	27.978	36.058	29.472	6.586	96.0691	0.0215001	0.0103019
246	29.528	34.252	28.943	5.309	39.6432	0.0390346	0.0246044
247	32.046	29.387	26.207	3.18	9.06307	0.101648	0.0993732
248	28.386	29.509	26.047	3.462	11.0196	0.0899094	0.0831974
249	23.538	35.435	28.245	7.19	146.018	0.0161652	0.0068019
250	31.125	33.56	29.881	3.679	12.8082	0.0817234	0.0724205
251	27.605	37.445	30.12	7.325	160.341	0.0151639	0.00619805
252	30.596	29.471	25.977	3.494	11.2668	0.0886574	0.0815212
253	26.83	32.39	28.943	3.447	10.9056	0.0905018	0.0839939
254	28.587	35.063	28.264	6.799	111.353	0.0194464	0.0089005
255	27.564	30.242	25.627	4.615	24.5049	0.0536796	0.0392081
256	27.818	33.052	28.904	4.148	17.7285	0.0663081	0.0533945
257	30.853	28.917	23.31	5.607	48.7388	0.0339974	0.020105
258	26.35	32.439	28.404	4.035	16.3929	0.0697549	0.0574947
259	28.259	39.089	32.843	6.246	75.8985	0.0252253	0.0130042
260	28.39	29.59	25.825	3.765	13.595	0.0786712	0.0685168
261	26.97	33.421	27.913	5.508	45.5065	0.0355971	0.0215024
262	22.744	30.818	24.067	6.751	107.709	0.0198917	0.00919884
263	28.688	30.389	26.357	4.032	16.3589	0.0698486	0.0576075
264	21.258	35.641	29.395	6.246	75.8985	0.0252253	0.0130042
265	24.37	33.035	25.779	7.256	152.853	0.0156678	0.00649972
266	26.803	31.895	27.806	4.089	17.0181	0.0680876	0.0554997
267	28.876	31.427	27.161	4.266	19.2395	0.0628782	0.0494083
268	29.886	30.614	27.114	3.5	11.3137	0.0884244	0.0812103
269	29.806	31.91	28.258	3.652	12.5708	0.0827037	0.0736878
270	29.267	32.445	28.849	3.596	12.0922	0.0847711	0.0763816
271	27.029	34.493	30.348	4.145	17.6917	0.0663976	0.0534997
272	30.711	32.88	29.549	3.331	10.0631	0.0952024	0.0903907
273	27.255	33.887	26.739	7.148	141.828	0.0164897	0.00700142
274	30.492	33.74	30.719	3.021	8.1173	0.10885	0.109682
275	22.665	38.08	30.384	7.696	207.361	0.0127162	0.00479937
276	25.654	32.894	24.741	8.153	284.641	0.0102317	0.0035009
277	26.536	33.019	29.212	3.807	13.9966	0.0772187	0.066682
278	27.874	33.467	29.535	3.932	15.2634	0.0730403	0.0614879
279	22.3	32.074	29.817	2.257	4.77996	0.14996	0.173011
280	29.776	32.945	28.975	3.97	15.6707	0.071812	0.0599854
281	30.188	29.384	25.267	4.117	17.3516	0.0672376	0.054491
282	29.715	30.729	27.337	3.392	10.4977	0.0927039	0.086974
283	26.675	30.969	23.713	7.256	152.853	0.0156678	0.00649972
284	31.271	33.058	27.557	5.501	45.2862	0.0357129	0.0216047
285	26.603	36.448	31.954	4.494	22.5335	0.0567153	0.0424926
286	29.995	33.075	29.245	3.83	14.2215	0.0764338	0.0656966
287	27.743	34.218	29.556	4.662	25.3164	0.0525423	0.0379991
288	27.835	30.153	26.843	3.31	9.91766	0.0960764	0.0915947
289	27.518	29.987	25.833	4.154	17.8024	0.0661296	0.0531847
290	27.831	30.235	25.723	4.512	22.8164	0.0562537	0.0419879
291	30.471	33.351	28.124	5.227	37.4528	0.0405419	0.0260059
292	31.235	33.813	26.261	7.552	187.663	0.0136162	0.00530046
293	31.208	28.737	26.593	2.144	4.41986	0.157024	0.184507
294	29.997	33.992	30.176	3.816	14.0841	0.0769107	0.0662948
295	29.437	28.348	24.576	3.772	13.6611	0.0784274	0.0682078
296	28.933	29.378	25.233	4.145	17.6917	0.0663976	0.0534997
297	31.98	33.84	26.849	6.991	127.204	0.0177608	0.00780007
298	26.852	30.218	27.674	2.544	5.83204	0.133193	0.146369
299	26.405	30.863	27.614	3.249	9.50706	0.0986559	0.0951741
300	27.992	29.508	25.067	4.441	21.7207	0.0580952	0.0440127
301	23.994	33.084	28.264	4.82	28.2465	0.0488838	0.0341921
302	27.328	32.109	27.615	4.494	22.5335	0.0567153	0.0424926
303	27.743	32.472	28.587	3.885	14.7741	0.0745864	0.063395
304	25.485	33.095	25.698	7.397	168.546	0.0146551	0.0058981
305	26.536	31.312	28.367	2.945	7.70076	0.112449	0.114933
306	29.499	33.458	28.319	5.139	35.2365	0.0422214	0.0275965
307	27.343	33.236	26.547	6.689	103.179	0.0204818	0.0095989
308	28.057	34.319	27.436	6.883	118.029	0.0186904	0.0084013
309	30.289	30.143	26.757	3.386	10.4541	0.092947	0.0873048
310	26.449	34.264	30.602	3.662	12.6582	0.0823394	0.0732161
311	25.215	25.431	21.603	3.828	14.2018	0.0765018	0.0657818
312	27.783	28.997	24.965	4.032	16.3589	0.0698486	0.0576075
313	28.868	27.863	24.446	3.417	10.6812	0.0916971	0.0856077
314	23.657	32.32	27.115	5.205	36.886	0.0409557	0.026395
315	29.41	30.299	26.511	3.788	13.8134	0.0778727	0.0675063
316	27.148	30.611	27.048	3.563	11.8187	0.0860112	0.078011
317	26.917	33.734	29.32	4.414	21.318	0.0588102	0.0448069
318	25.875	28.473	24.593	3.88	14.723	0.0747526	0.0636011
319	27.451	31.616	26.175	5.441	43.4414	0.0367206	0.0225015
320	30.127	33.916	27.426	6.49	89.8845	0.0224937	0.011003
321	29.112	31.355	25.458	5.897	59.5901	0.0297009	0.0165044
322	29.773	32.784	28.619	4.165	17.9387	0.0658035	0.0528021
323	27.036	35.421	28.538	6.883	118.029	0.0186904	0.0084013
324	31.598	30.084	26.447	3.637	12.4407	0.0832529	0.0744007
325	30.861	29.857	24.314	5.543	46.624	0.0350234	0.0209978
326	27.847	38.2	31.093	7.107	137.854	0.0168128	0.0072018
327	21.772	32.565	28.822	3.743	13.3892	0.0794419	0.0694965
328	28.035	35.115	28.727	6.388	83.749	0.0235985	0.0117995
329	34.311	31.198	28.02	3.178	9.05052	0.101736	0.0994974
330	27.766	33.868	27.86	6.008	64.3559	0.0281997	0.0153008
331	25.518	33.991	29.546	4.445	21.781	0.05799	0.0438962
332	31.87	33.189	27.843	5.346	40.673	0.0383722	0.0239963
333	26.464	33.165	26.607	6.558	94.2225	0.0217854	0.0105017
334	29.05	36.133	29.301	6.832	113.93	0.0191459	0.00870097
335	29.682	34.23	27.995	6.235	75.322	0.0253557	0.0131024
336	24.472	33.6	26.322	7.278	155.202	0.0155053	0.00640198
337	28.198	30.265	26.053	4.212	18.5327	0.0644268	0.0511962
338	30.682	37.101	30.218	6.883	118.029	0.0186904	0.0084013
339	27.14	34.173	29.143	5.03	32.6724	0.0443941	0.0296979
340	29.426	38.115	31.846	6.269	77.1182	0.0249546	0.0128011
341	27.853	33.599	26.816	6.783	110.125	0.0195937	0.00899886
342	30.301	30.415	26.38	4.035	16.3929	0.0697549	0.0574947
343	32.217	32.397	28.687	3.71	13.0864	0.0806109	0.0709903
344	25.349	37.838	30.648	7.19	146.018	0.0161652	0.0068019
345	27.24	35.778	29.074	6.704	104.257	0.0203375	0.00950056
346	28.827	32.262	28.746	3.516	11.4399	0.0878058	0.0803866
347	26.437	38.467	31.668	6.799	111.353	0.0194464	0.0089005
348	25.984	31.44	26.38	5.06	33.3589	0.0437857	0.0291045
349	27.102	28.58	25.366	3.214	9.2792	0.100164	0.0972839
350	27.28	30.077	26.378	3.699	12.987	0.0810041	0.0714948
351	26.384	30.803	27.238	3.565	11.8351	0.0859356	0.0779114
352	28.676	35.859	28.625	7.234	150.54	0.0158319	0.00659893
353	29.793	33.894	29.929	3.965	15.6165	0.0719725	0.0601811
354	29.65	35.556	28.69	6.866	116.647	0.0188411	0.00850004
355	29.497	34.696	30.937	3.759	13.5385	0.0788807	0.0687827
356	30.691	33.359	26.211	7.148	141.828	0.0164897	0.00700142
357	24.735	35.491	31.705	3.786	13.7943	0.0779419	0.0675936
358	27.644	32.993	26.242	6.751	107.709	0.0198917	0.00919884
359	28.356	36.591	30.228	6.363	82.3102	0.0238773	0.0120033
360	29.139	32.788	25.989	6.799	111.353	0.0194464	0.0089005
361	24.154	31.937	28.565	3.372	10.3532	0.0935165	0.0880812
362	32.293	31.552	27.977	3.575	11.9174	0.0855584	0.0774148
363	25.843	32.442	28.915	3.527	11.5274	0.0873828	0.0798248
364	28.53	33.146	29.385	3.761	13.5573	0.0788108	0.068694
365	29.632	34.615	27.446	7.169	143.908	0.0163267	0.00690094
366	30.445	31.198	27.74	3.458	10.9891	0.0900671	0.0834092
367	26.318	31.616	28.356	3.26	9.57983	0.0981863	0.0945195
368	26.655	29.454	25.251	4.203	18.4174	0.0646883	0.0515001
369	28.78	29.082	26.405	2.677	6.39525	0.125977	0.135222
370	29.283	29.955	24.609	5.346	40.673	0.0383722	0.0239963
371	30.039	32.636	27.885	4.751	26.9273	0.0504508	0.0358072
372	27.786	36.229	32.342	3.887	14.7946	0.07452	0.0633127
373	26.301	33.536	29.365	4.171	18.0134	0.0656262	0.0525944
374	24.809	29.369	26.135	3.234	9.40873	0.0992996	0.0960732
375	31.98	30.325	26.452	3.873	14.6517	0.074986	0.0638907
376	24.719	33.269	29.837	3.432	10.7928	0.0910977	0.0847974
377	29.548	30.835	26.921	3.914	15.0741	0.0736289	0.0622119
378	28.568	29.465	24.641	4.824	28.3249	0.0487944	0.0341007
379	29.695	29.22	25.818	3.402	10.5707	0.0923	0.0864251
380	30.142	30.601	25.755	4.846	28.7602	0.0483054	0.033602
381	31.064	29.499	25.822	3.677	12.7905	0.0817957	0.0725137
382	27.786	33.097	29.234	3.863	14.5505	0.0753204	0.0643065

## Sheet: Standard Curve
		ΔCT = a + b Log2[c/（1 − c）]
	0	#NUM!
	0.01	-6.62936
	0.0952	-3.24857			-3.24857	3.39
	0.15	-2.5025			-2.5025	2.11
	0.1818	-2.1701			-2	1.62
	0.2	-2
		ΔCT = -1.3485 -1.4405 Log2[c/（1 − c）]
Samples ID	Δct (M-U)	Log2[c/（1 − c）]	c/（1 − c)	c
1	3.313	-3.23603	0.106135	0.0959511
2	0.932	-1.58313	0.333757	0.250238
3	1.553	-2.01423	0.247546	0.198426
4	0.395	-1.21034	0.432166	0.301757
5	0.571	-1.33252	0.397073	0.284218
6	1.894	-2.25095	0.210085	0.173612
7	1.283	-1.8268	0.28189	0.219902
8	1.196	-1.7664	0.293941	0.227167
9	0.947	-1.59354	0.331356	0.248886
10	1.354	-1.87608	0.272422	0
11	0.985	-1.61992	0.325353	0.245484
12	1.79	-2.17876	0.220866	0.180909
13	1.975	-2.30719	0.202054	0.168091
14	0.88	-1.54703	0.342213	0.254962
15	2.139	-2.42103	0.186722	0.157343
16	2.514	-2.68136	0.155894	0.134869
17	3.3	-3.227	0.106801	0.0964951
18	0.859	-1.53245	0.345689	0.256886
19	1.285	-1.82818	0.281619	0.219737
20	0.395	-1.21034	0.432166	0.301757
21	2.595	-2.73759	0.149935	0.130386
22	1.114	-1.70948	0.305771	0
23	0.567	-1.32975	0.397838	0.28461
24	2.046	-2.35647	0.195268	0.163367
25	1.072	-1.68032	0.312014	0.237813
26	0.43	-1.23464	0.424948	0.29822
27	2.058	-2.3648	0.194144	0.16258
28	0.819	-1.50469	0.352407	0.260578
29	1.327	-1.85734	0.275984	0.216291
30	1.429	-1.92815	0.262766	0.208088
31	2.267	-2.50989	0.175569	0.149348
32	1.962	-2.29816	0.203322	0.168967
33	2.438	-2.6286	0.161701	0.139193
34	1.127	-1.7185	0.303864	0.233049
35	2.13	-2.41479	0.187533	0.157918
36	1.562	-2.02048	0.246476	0.197738
37	1.987	-2.31552	0.200891	0.167285
38	1.679	-2.1017	0.232983	0.188959
39	1.081	-1.68657	0.310665	0.237029
40	0.743	-1.45193	0.365533	0.267685
41	0.442	-1.24297	0.422502	0.297013
42	2.12	-2.40784	0.188437	0.158559
43	1.243	-1.79903	0.287368	0.223221
44	0.925	-1.57827	0.334883	0.250871
45	3.373	-3.27768	0.103114	0.0934758
46	2.469	-2.65012	0.159307	0.137415
47	2.537	-2.69733	0.154178	0.133583
48	0.501	-1.28393	0.410676	0.29112
49	2.781	-2.86671	0.137099	0.120569
50	2.277	-2.51683	0.174726	0.148738
51	2.339	-2.55988	0.16959	0.145
52	1.502	-1.97883	0.253696	0.202359
53	2.807	-2.88476	0.135394	0.119249
54	1.08	-1.68587	0.310815	0.237116
55	1.894	-2.25095	0.210085	0.173612
56	2.111	-2.4016	0.189255	0.159137
57	1.161	-1.7421	0.298934	0.230138
58	2.237	-2.48907	0.178122	0.151191
59	0.855	-1.52968	0.346355	0.257254
60	1.955	-2.2933	0.204008	0.169441
61	2.166	-2.43978	0.184312	0.155628
62	1.624	-2.06352	0.239232	0.193048
63	1.127	-1.7185	0.303864	0.233049
64	0.855	-1.52968	0.346355	0.257254
65	1.86	-2.22735	0.21355	0.175972
66	3.466	-3.34224	0.0986018	0.0897521
67	2.12	-2.40784	0.188437	0.158559
68	1.772	-2.16626	0.222787	0.182196
69	2.487	-2.66262	0.157933	0.136392
70	1.959	-2.29608	0.203616	0.16917
71	1.565	-2.02256	0.246121	0.19751
72	2.06	-2.36619	0.193957	0.162449
73	3.144	-3.11871	0.115126	0.103241
74	3.13	-3.10899	0.115905	0.103866
75	9.701	-7.6706	0.00490817	0.00488419
76	2.987	-3.00972	0.124161	0.110448
77	1.973	-2.3058	0.202249	0.168225
78	3.138	-3.11454	0.115459	0.103508
79	2.242	-2.49254	0.177693	0.150883
80	2.176	-2.44672	0.183427	0.154997
81	3.122	-3.10344	0.116352	0.104225
82	3.471	-3.34571	0.0983649	0.0895557
83	2.655	-2.77924	0.145668	0.127147
84	3.563	-3.40958	0.0941053	0.0860112
85	3.436	-3.32142	0.100035	0.0909384
86	2.924	-2.96598	0.127982	0.113461
87	2.759	-2.85144	0.138558	0.121696
88	4.188	-3.84346	0.0696633	0.0651264
89	3.87	-3.6227	0.0811818	0.0750861
90	3.71	-3.51163	0.0876788	0.0806109
91	2.887	-2.9403	0.130281	0.115264
92	3.944	-3.67407	0.0783419	0.0726504
93	3.475	-3.34849	0.0981757	0.0893989
94	4.476	-4.04339	0.0606484	0.0571805
95	3.151	-3.12357	0.114739	0.102929
96	4.108	-3.78792	0.0723973	0.0675097
97	2.814	-2.88962	0.134939	0.118895
98	3.129	-3.1083	0.11596	0.103911
99	3.475	-3.34849	0.0981757	0.0893989
100	5.522	-4.76952	0.0366632	0.0353665
101	4.064	-3.75738	0.0739464	0.0688548
102	3.138	-3.11454	0.115459	0.103508
103	4.768	-4.2461	0.0526985	0.0500604
104	5.25	-4.5807	0.0417899	0.0401136
105	3.16	-3.12982	0.114243	0.10253
106	3.447	-3.32905	0.0995074	0.0905018
107	1.793	-2.18084	0.220547	0.180695
108	4.188	-3.84346	0.0696633	0.0651264
109	3.099	-3.08747	0.117647	0.105263
110	2.683	-2.79868	0.143719	0.125659
111	2.789	-2.87227	0.136572	0.120161
112	2.981	-3.00555	0.12452	0.110731
113	3.025	-3.0361	0.121911	0.108664
114	3.144	-3.11871	0.115126	0.103241
115	1.041	-1.6588	0.316703	0.240527
116	3.89	-3.63658	0.0804042	0.0744205
117	3.5	-3.36585	0.0970018	0.0884244
118	2.839	-2.90698	0.133325	0.117641
119	6.954	-5.76362	0.0184067	0.018074
120	2.73	-2.83131	0.140505	0.123195
121	3.633	-3.45817	0.0909884	0.0833999
122	2.847	-2.91253	0.132813	0.117242
123	4.424	-4.00729	0.062185	0.0585444
124	3.835	-3.5984	0.0825606	0.0762642
125	4.203	-3.85387	0.0691623	0.0646883
126	3.788	-3.56578	0.084449	0.0778727
127	3.846	-3.60604	0.0821247	0.0758921
128	4.218	-3.86428	0.0686649	0.064253
129	5.409	-4.69108	0.0387119	0.0372691
130	2.768	-2.85769	0.137959	0.121234
131	1.86	-2.22735	0.21355	0.175972
132	2.643	-2.77091	0.146512	0.127789
133	2.987	-3.00972	0.124161	0.110448
134	3.667	-3.48178	0.0895119	0.0821578
135	1.711	-2.12392	0.229423	0.186611
136	3.914	-3.65325	0.079481	0.0736289
137	2.858	-2.92017	0.132112	0.116695
138	1.628	-2.0663	0.238772	0.192749
139	1.989	-2.3169	0.200698	0.167151
140	4.957	-4.3773	0.0481173	0.0459083
141	4.387	-3.9816	0.0633021	0.0595335
142	4.075	-3.76501	0.0735561	0.0685163
143	2.542	-2.7008	0.153808	0.133305
144	3.882	-3.63103	0.0807144	0.0746861
145	3.189	-3.14995	0.11266	0.101253
146	2.948	-2.98264	0.126513	0.112305
147	3.761	-3.54703	0.0855533	0.0788108
148	3.492	-3.36029	0.0973759	0.0887352
149	2.813	-2.88893	0.135004	0.118946
150	2.65	-2.77577	0.146019	0.127414
151	3.41	-3.30337	0.101295	0.091978
152	1.942	-2.28428	0.205288	0.170323
153	2.479	-2.65706	0.158542	0.136846
154	3.377	-3.28046	0.102916	0.0933128
155	3.104	-3.09094	0.117364	0.105036
156	3.907	-3.64839	0.0797492	0.073859
157	4.203	-3.85387	0.0691623	0.0646883
158	3.402	-3.29781	0.101686	0.0923
159	3.658	-3.47553	0.0899004	0.0824849
160	3.846	-3.60604	0.0821247	0.0758921
161	4.117	-3.79417	0.0720844	0.0672376
162	3.856	-3.61298	0.0817305	0.0755553
163	4.864	-4.31274	0.0503195	0.0479088
164	2.576	-2.7244	0.151312	0.131426
165	4.533	-4.08296	0.0590075	0.0557196
166	4.114	-3.79209	0.0721886	0.0673282
167	5.303	-4.61749	0.0407376	0.039143
168	5.906	-5.0361	0.0304778	0.0295764
169	5.315	-4.62582	0.0405031	0.0389264
170	2.508	-2.6772	0.156345	0.135206
171	1.727	-2.13502	0.227664	0.185445
172	3.939	-3.6706	0.0785306	0.0728126
173	4.646	-4.1614	0.0558847	0.0529269
174	2.441	-2.63068	0.161468	0.13902
175	3.126	-3.10621	0.116128	0.104045
176	5.377	-4.66886	0.0393126	0.0378256
177	3.215	-3.168	0.11126	0.10012
178	4.424	-4.00729	0.062185	0.0585444
179	2.007	-2.3294	0.198967	0.165949
180	3.222	-3.17286	0.110886	0.0998173
181	3.04	-3.04651	0.121034	0.107967
182	0.938	-1.5873	0.332795	0.249697
183	3.341	-3.25547	0.104715	0.0947887
184	3.551	-3.40125	0.0946503	0.0864662
185	2.479	-2.65706	0.158542	0.136846
186	3.535	-3.39014	0.0953818	0.0870763
187	3.99	-3.706	0.0766269	0.0711731
188	2.601	-2.74176	0.149503	0.130059
189	4.008	-3.7185	0.0759661	0.0706027
190	2.642	-2.77022	0.146582	0.127843
191	4.272	-3.90177	0.0669037	0.0627083
192	3.319	-3.24019	0.105829	0.095701
193	4.145	-3.81361	0.0711197	0.0663976
194	3.361	-3.26935	0.103712	0.0939662
195	5.6	-4.82367	0.0353126	0.0341082
196	3.206	-3.16175	0.111743	0.100511
197	3.887	-3.6345	0.0805204	0.07452
198	4.6	-4.12947	0.0571355	0.0540475
199	4.056	-3.75182	0.0742316	0.0691021
200	3.8	-3.57411	0.0839628	0.0774591
201	4.075	-3.76501	0.0735561	0.0685163
202	3.494	-3.36168	0.0972822	0.0886574
203	1.612	-2.05519	0.240617	0.19395
204	3.932	-3.66574	0.0787956	0.0730403
205	4.054	-3.75043	0.0743031	0.069164
206	4.027	-3.73169	0.0752747	0.0700051
207	3.402	-3.29781	0.101686	0.0923
208	4.401	-3.99132	0.0628771	0.0591574
209	3.602	-3.43665	0.0923558	0.0845473
210	3.882	-3.63103	0.0807144	0.0746861
211	4.794	-4.26414	0.0520433	0.0494688
212	5.495	-4.75078	0.0371426	0.0358124
213	3.373	-3.27768	0.103114	0.0934758
214	5.383	-4.67303	0.0391992	0.0377206
215	2.619	-2.75425	0.148213	0.129082
216	5.199	-4.5453	0.0428282	0.0410692
217	4.459	-4.03159	0.0611465	0.0576231
218	4.802	-4.2697	0.0518433	0.0492881
219	3.892	-3.63797	0.0803269	0.0743543
220	2.775	-2.86255	0.137495	0.120875
221	4.408	-3.99618	0.0626656	0.0589702
222	3.873	-3.62478	0.0810647	0.074986
223	4.768	-4.2461	0.0526985	0.0500604
224	2.66	-2.78271	0.145318	0.12688
225	4.011	-3.72058	0.0758565	0.070508
226	2.91	-2.95627	0.128847	0.114141
227	5.652	-4.85977	0.03444	0.0332934
228	3.854	-3.61159	0.0818092	0.0756226
229	4.751	-4.23429	0.0531313	0.0504508
230	3.194	-3.15342	0.11239	0.101034
231	4.117	-3.79417	0.0720844	0.0672376
232	5.721	-4.90767	0.0333153	0.0322412
233	4.122	-3.79764	0.0719112	0.0670869
234	4.368	-3.96841	0.0638835	0.0600474
235	3.828	-3.59354	0.0828391	0.0765018
236	3.856	-3.61298	0.0817305	0.0755553
237	4.054	-3.75043	0.0743031	0.069164
238	4.329	-3.94134	0.0650936	0.0611154
239	2.661	-2.78341	0.145248	0.126827
240	4.212	-3.86012	0.0688634	0.0644268
241	3.434	-3.32003	0.100132	0.091018
242	3.721	-3.51926	0.087216	0.0802195
243	4.316	-3.93232	0.0655021	0.0614753
244	4.381	-3.97744	0.0634851	0.0596953
245	6.586	-5.50816	0.0219725	0.0215001
246	5.309	-4.62166	0.0406202	0.0390346
247	3.18	-3.1437	0.113149	0.101648
248	3.462	-3.33947	0.0987918	0.0899094
249	7.19	-5.92746	0.0164308	0.0161652
250	3.679	-3.49011	0.0889965	0.0817234
251	7.325	-6.02117	0.0153974	0.0151639
252	3.494	-3.36168	0.0972822	0.0886574
253	3.447	-3.32905	0.0995074	0.0905018
254	6.799	-5.65602	0.0198321	0.0194464
255	4.615	-4.13988	0.0567246	0.0536796
256	4.148	-3.81569	0.0710171	0.0663081
257	5.607	-4.82853	0.0351939	0.0339974
258	4.035	-3.73724	0.0749855	0.0697549
259	6.246	-5.27213	0.025878	0.0252253
260	3.765	-3.54981	0.0853888	0.0786712
261	5.508	-4.75981	0.036911	0.0355971
262	6.751	-5.6227	0.0202954	0.0198917
263	4.032	-3.73516	0.0750939	0.0698486
264	6.246	-5.27213	0.025878	0.0252253
265	7.256	-5.97327	0.0159172	0.0156678
266	4.089	-3.77473	0.0730622	0.0680876
267	4.266	-3.8976	0.0670971	0.0628782
268	3.5	-3.36585	0.0970018	0.0884244
269	3.652	-3.47136	0.0901603	0.0827037
270	3.596	-3.43249	0.0926228	0.0847711
271	4.145	-3.81361	0.0711197	0.0663976
272	3.331	-3.24852	0.10522	0.0952024
273	7.148	-5.8983	0.0167662	0.0164897
274	3.021	-3.03332	0.122146	0.10885
275	7.696	-6.27872	0.01288	0.0127162
276	8.153	-6.59597	0.0103375	0.0102317
277	3.807	-3.57897	0.0836804	0.0772187
278	3.932	-3.66574	0.0787956	0.0730403
279	2.257	-2.50295	0.176416	0.14996
280	3.97	-3.69212	0.0773679	0.071812
281	4.117	-3.79417	0.0720844	0.0672376
282	3.392	-3.29087	0.102176	0.0927039
283	7.256	-5.97327	0.0159172	0.0156678
284	5.501	-4.75495	0.0370355	0.0357129
285	4.494	-4.05588	0.0601253	0.0567153
286	3.83	-3.59493	0.0827594	0.0764338
287	4.662	-4.17251	0.0554561	0.0525423
288	3.31	-3.23395	0.106288	0.0960764
289	4.154	-3.81985	0.0708124	0.0661296
290	4.512	-4.06838	0.0596068	0.0562537
291	5.227	-4.56473	0.042255	0.0405419
292	7.552	-6.17876	0.0138041	0.0136162
293	2.144	-2.42451	0.186274	0.157024
294	3.816	-3.58521	0.0833188	0.0769107
295	3.772	-3.55467	0.0851017	0.0784274
296	4.145	-3.81361	0.0711197	0.0663976
297	6.991	-5.78931	0.0180819	0.0177608
298	2.544	-2.70219	0.15366	0.133193
299	3.249	-3.1916	0.109454	0.0986559
300	4.441	-4.01909	0.0616784	0.0580952
301	4.82	-4.28219	0.0513962	0.0488838
302	4.494	-4.05588	0.0601253	0.0567153
303	3.885	-3.63311	0.0805979	0.0745864
304	7.397	-6.07116	0.014873	0.0146551
305	2.945	-2.98056	0.126696	0.112449
306	5.139	-4.50364	0.0440827	0.0422214
307	6.689	-5.57966	0.02091	0.0204818
308	6.883	-5.71434	0.0190464	0.0186904
309	3.386	-3.28671	0.102471	0.092947
310	3.662	-3.47831	0.0897275	0.0823394
311	3.828	-3.59354	0.0828391	0.0765018
312	4.032	-3.73516	0.0750939	0.0698486
313	3.417	-3.30823	0.100954	0.0916971
314	5.205	-4.54946	0.0427047	0.0409557
315	3.788	-3.56578	0.084449	0.0778727
316	3.563	-3.40958	0.0941053	0.0860112
317	4.414	-4.00035	0.062485	0.0588102
318	3.88	-3.62964	0.0807921	0.0747526
319	5.441	-4.71329	0.0381204	0.0367206
320	6.49	-5.44151	0.0230113	0.0224937
321	5.897	-5.02985	0.0306101	0.0297009
322	4.165	-3.82749	0.0704386	0.0658035
323	6.883	-5.71434	0.0190464	0.0186904
324	3.637	-3.46095	0.0908134	0.0832529
325	5.543	-4.7841	0.0362946	0.0350234
326	7.107	-5.86984	0.0171003	0.0168128
327	3.743	-3.53454	0.0862975	0.0794419
328	6.388	-5.3707	0.0241689	0.0235985
329	3.178	-3.14231	0.113258	0.101736
330	6.008	-5.10691	0.029018	0.0281997
331	4.445	-4.02187	0.0615598	0.05799
332	5.346	-4.64734	0.0399034	0.0383722
333	6.558	-5.48872	0.0222705	0.0217854
334	6.832	-5.67893	0.0195196	0.0191459
335	6.235	-5.26449	0.0260154	0.0253557
336	7.278	-5.98855	0.0157495	0.0155053
337	4.212	-3.86012	0.0688634	0.0644268
338	6.883	-5.71434	0.0190464	0.0186904
339	5.03	-4.42798	0.0464565	0.0443941
340	6.269	-5.28809	0.0255932	0.0249546
341	6.783	-5.64491	0.0199853	0.0195937
342	4.035	-3.73724	0.0749855	0.0697549
343	3.71	-3.51163	0.0876788	0.0806109
344	7.19	-5.92746	0.0164308	0.0161652
345	6.704	-5.59007	0.0207597	0.0203375
346	3.516	-3.37695	0.0962578	0.0878058
347	6.799	-5.65602	0.0198321	0.0194464
348	5.06	-4.4488	0.0457907	0.0437857
349	3.214	-3.1673	0.111313	0.100164
350	3.699	-3.50399	0.0881441	0.0810041
351	3.565	-3.41097	0.0940148	0.0859356
352	7.234	-5.958	0.0160866	0.0158319
353	3.965	-3.68865	0.0775543	0.0719725
354	6.866	-5.70253	0.0192029	0.0188411
355	3.759	-3.54564	0.0856357	0.0788807
356	7.148	-5.8983	0.0167662	0.0164897
357	3.786	-3.56439	0.0845303	0.0779419
358	6.751	-5.6227	0.0202954	0.0198917
359	6.363	-5.35335	0.0244614	0.0238773
360	6.799	-5.65602	0.0198321	0.0194464
361	3.372	-3.27699	0.103164	0.0935165
362	3.575	-3.41791	0.0935635	0.0855584
363	3.527	-3.38459	0.0957497	0.0873828
364	3.761	-3.54703	0.0855533	0.0788108
365	7.169	-5.91288	0.0165976	0.0163267
366	3.458	-3.33669	0.0989821	0.0900671
367	3.26	-3.19924	0.108876	0.0981863
368	4.203	-3.85387	0.0691623	0.0646883
369	2.677	-2.79452	0.144134	0.125977
370	5.346	-4.64734	0.0399034	0.0383722
371	4.751	-4.23429	0.0531313	0.0504508
372	3.887	-3.6345	0.0805204	0.07452
373	4.171	-3.83166	0.0702355	0.0656262
374	3.234	-3.18119	0.110247	0.0992996
375	3.873	-3.62478	0.0810647	0.074986
376	3.432	-3.31864	0.100228	0.0910977
377	3.914	-3.65325	0.079481	0.0736289
378	4.824	-4.28497	0.0512974	0.0487944
379	3.402	-3.29781	0.101686	0.0923
380	4.846	-4.30024	0.0507572	0.0483054
381	3.677	-3.48872	0.0890822	0.0817957
382	3.863	-3.61784	0.0814557	0.0753204
