# Supplementary material for: Hypoxia Associated Integration of Epigenetic, Metabolic, and Immune Biomarkers in Blood and Urine for Early Colorectal Cancer Detection: A Multimarker Panel
Source: Diagnostics (Basel). 2026 Jun 6;16(12):1753. doi: 10.3390/diagnostics16121753 (PMC13298955; doi:10.3390/diagnostics16121753)
Supplement: Supplementary file 1 [file diagnostics-16-01753-s001.zip › Data Sheet S2.xlsx]

## Sheet: Data 1
Biomarker measurement
N1,N12 Diacetylspermine
Sample ID
	1	2	3	4	5	6	7	8	9	10	11	12
A	S0	S1	S2	S3	S4	S5	1	2	3	4	5	6
B	7	8	9	10	11	12	13	14	15	16	17	18
C	19	20	21	22	23	24	25	26	27	28	29	30
D	31	32	33	34	35	36	37	38	39	40	41	42
E	43	44	45	46	47	48	49	50	51	52	53	54
F	55	56	57	58	59	60	61	62	63	64	65	66
G	67	68	69	70	71	72	73	74	75	76	77	78
H	79	80	81	82	83	84	85	86	87	88	89	90
I	91	92	93	94	95	96	97	98	99	100	101	102
J	103	104	105	106	107	108	109	110	111	112	113	114
K	115	116	117	118	119	120	121	122	123	124	125	126
L	127	128	129	130	131	132	133	134	135	136	137	138
Raw OD (optical density) readings at 450 nm:Absorbance Values
	1	2	3	4	5	6	7	8	9	10	11	12
A	2.7619	1.7573	0.9266	0.4391	0.2228	0.0967	0.539684	0.613947	0.606364	0.664902	0.603416	0.643871
B	0.628	0.571201	0.615557	0.591736	0.661167	0.616276	0.711513	0.672499	0.804219	0.625583	0.622267	0.669313
C	0.601181	0.620622	0.659725	0.615199	0.644852	0.67593	0.67593	0.683778	0.742317	0.58049	0.569193	0.625213
D	0.72412	0.537337	0.712706	0.719463	0.663445	0.648012	0.615737	0.637276	0.717278	0.653413	0.594405	0.674855
E	0.623553	0.626696	0.606538	0.636508	0.594572	0.665947	0.631943	0.631754	0.693388	0.672073	0.626139	0.642112
F	0.635552	0.598962	0.629121	0.608637	0.68005	0.59659	0.655842	0.596253	0.753885	0.686655	0.666576	0.606364
G	0.630623	0.718247	0.642307	0.723381	0.656249	0.6622	0.729087	0.670372	0.721907	0.640945	0.617899	0.679179
H	0.649803	0.694068	0.630435	0.644852	0.721907	0.67464	0.67593	0.667837	0.645246	0.651804	0.783834	0.750431
I	0.707955	0.720439	0.725851	0.778397	0.886182	0.714624	0.757371	0.759531	0.658494	0.607586	0.766087	0.679396
J	0.670796	0.639395	0.590079	0.682677	0.555518	0.679832	0.633078	0.653615	0.622817	0.753618	0.599984	0.666366
K	0.647219	0.627068	0.622634	0.635743	0.739994	0.617718	0.633078	0.565979	0.622817	0.716069	0.578259	0.714624
L	0.774439	0.775002	0.683557	0.795823	0.829514	0.767743	0.577783	0.646428	0.741283	0.565979	0.633268	0.640363
Standard Curve:1	Standard Concentration		Absorbance Value		Percentage absorbance
	ng/mL	Log-transformed Value
S0	0		2.7619		1
S1	2.5	0.39794	1.7573		0.636265
S2	5	0.69897	0.9266		0.335494
S3	10	1	0.4391		0.158985
S4	20	1.30103	0.2228		0.0806691
S5	40	1.60206	0.0967		0.0350121
		y=a×ebx	=1.7325×e^(-2.4001×x)
		a=	1.7325
		b=	-2.4001
Percentage absorbance
	1	2	3	4	5	6	7	8	9	10	11	12
A	1	0.636265	0.335494	0.158985	0.0806691	0.0350121	0.195403	0.222291	0.219546	0.240741	0.218479	0.233126
B	0.22738	0.206815	0.222875	0.214249	0.239388	0.223135	0.257617	0.243492	0.291183	0.226505	0.225304	0.242338
C	0.217669	0.224708	0.238866	0.222745	0.233481	0.244734	0.244734	0.247575	0.26877	0.210178	0.206088	0.226371
D	0.262182	0.194553	0.258049	0.260496	0.240213	0.234625	0.22294	0.230738	0.259704	0.236581	0.215216	0.244344
E	0.225769	0.226908	0.219609	0.23046	0.215276	0.241119	0.228807	0.228739	0.251055	0.243337	0.226706	0.232489
F	0.230114	0.216866	0.227786	0.220369	0.246225	0.216007	0.237461	0.215885	0.272959	0.248617	0.241347	0.219546
G	0.228329	0.260056	0.23256	0.261914	0.237608	0.239763	0.26398	0.242721	0.261381	0.232067	0.223722	0.24591
H	0.235274	0.251301	0.228261	0.233481	0.261381	0.244267	0.244734	0.241803	0.233624	0.235998	0.283802	0.271708
I	0.256329	0.260849	0.262809	0.281834	0.32086	0.258744	0.274221	0.275003	0.238421	0.219988	0.277377	0.245989
J	0.242875	0.231505	0.21365	0.247177	0.201136	0.246146	0.229218	0.236654	0.225503	0.272862	0.217236	0.241271
K	0.234338	0.227042	0.225437	0.230183	0.267929	0.223657	0.229218	0.204924	0.225503	0.259267	0.20937	0.258744
L	0.280401	0.280605	0.247495	0.288143	0.300342	0.277976	0.209198	0.234052	0.268396	0.204924	0.229287	0.231856
Calculated Concentration:(ng/mL)
	1	2	3	4	5	6	7	8	9	10	11	12
A	8.47122	13.0716	24.1541	49.4472	94.8023	211.145	40.57	35.85	36.28	33.21	36.45	34.25
B	35.08	38.42	35.76	37.14	33.39	35.72	31.12	32.85	27.67	35.21	35.39	33
C	36.58	35.48	33.46	35.78	34.2	32.69	32.69	32.33	29.88	37.83	38.55	35.23
D	30.6	40.74	31.07	30.79	33.28	34.04	35.75	34.59	30.88	33.77	36.98	32.74
E	35.32	35.15	36.27	34.63	36.97	33.16	34.87	34.88	31.9	32.87	35.18	34.34
F	34.68	36.71	35.02	36.15	32.5	36.85	33.65	36.87	29.44	32.2	33.13	36.28
G	34.94	30.84	34.33	30.63	33.63	33.34	30.4	32.95	30.69	34.4	35.63	32.54
H	33.95	31.87	34.95	34.2	30.69	32.75	32.69	33.07	34.18	33.85	28.36	29.57
I	31.27	30.75	30.53	28.55	25.21	30.99	29.31	29.23	33.52	36.21	28.99	32.53
J	32.93	34.48	37.24	32.38	39.46	32.51	34.81	33.76	35.36	29.45	36.65	33.14
K	34.08	35.13	35.37	34.67	29.97	35.64	34.81	38.76	35.36	30.93	37.97	30.99
L	28.69	28.67	32.34	27.95	26.86	28.93	38	34.12	29.92	38.76	34.8	34.43

## Sheet: Data 2
Biomarker measurement
N1,N12 Diacetylspermine
Sample ID
	1	2	3	4	5	6	7	8	9	10	11	12
A	S0	S1	S2	S3	S4	S5	139	140	141	142	143	144
B	145	146	147	148	149	150	151	152	153	154	155	156
C	157	158	159	160	161	162	163	164	165	166	167	168
D	169	170	171	172	173	174	175	176	177	178	179	180
E	181	182	183	184	185	186	187	188	189	190	191	192
F	193	194	195	196	197	198	199	200	201	202	203	204
G	205	206	207	208	209	210	211	212	213	214	215	216
H	217	218	219	220	221	222	223	224	225	226	227	228
I	229	230	231	232	233	234	235	236	237	238	239	240
J	241	242	243	244	245	246	247	248	249	250	251	252
K	253	254	255	256	257	258	259	260	261	262	263	264
L	265	266	267	268	269	270	271	272	273	274	275	276
Raw OD (optical density) readings at 450 nm:Absorbance Values
	1	2	3	4	5	6	7	8	9	10	11	12
A	2.824	1.7377	0.9156	0.4381	0.2213	0.0992	0.6788	0.7741	0.5934	0.8331	0.8138	0.7595
B	0.6854	0.751	0.6475	0.7666	0.6669	0.6332	0.8197	0.8334	0.715	0.738	0.6925	0.6138
C	0.6143	0.6741	0.6966	0.6659	0.7439	0.6921	0.6769	0.7388	0.6552	0.763	0.6351	0.7674
D	0.6115	0.7936	0.7037	0.8506	0.7413	0.7398	0.7672	0.6793	0.7832	0.7294	0.6591	0.6433
E	0.7721	0.7403	0.6733	0.7652	0.805	0.7744	0.7826	0.6287	0.8138	0.7901	0.6626	0.8446
F	0.7992	0.7611	0.7434	0.6613	0.6769	0.7307	0.6368	0.7309	0.7352	0.7297	0.5889	0.7832
G	0.7005	0.778	0.6684	0.7526	0.8169	0.7843	0.6799	0.8459	0.6498	0.7898	0.7744	0.7046
H	0.723	0.6188	0.6066	0.7297	0.6665	0.8059	0.675	0.7375	0.8439	0.7669	0.7272	0.686
I	0.7049	0.7789	0.6803	0.6812	0.6973	0.7502	0.7478	0.7049	0.8354	0.8074	0.6039	0.801
J	0.7655	0.7442	0.8138	0.6927	0.7426	0.778	0.7484	0.6705	0.6439	0.7345	0.8141	0.6912
K	0.7534	0.651	0.6903	0.7975	0.7201	0.6876	0.7337	0.7398	0.7365	0.695	0.7091	0.6713
L	0.7526	0.7669	0.652	0.8201	0.7131	0.8077	0.7724	0.8331	0.8433	0.7747	0.812	0.6998
Standard Curve:1	Standard Concentration		Absorbance Value		Percentage absorbance
	ng/mL	Log-transformed Value
S0	0		2.824		1
S1	2.5	0.39794	1.7377		0.615333
S2	5	0.69897	0.9156		0.324221
S3	10	1	0.4381		0.155135
S4	20	1.30103	0.2213		0.078364
S5	40	1.60206	0.0992		0.0351275
		y=a×ebx	=1.6485×e^(-2.374×x)
		a=	1.6485
		b=	-2.374
Percentage absorbance
	1	2	3	4	5	6	7	8	9	10	11	12
A	1	0.615333	0.324221	0.155135	0.078364	0.0351275	0.240368	0.274115	0.210127	0.295007	0.288173	0.268945
B	0.242705	0.265935	0.229285	0.271459	0.236154	0.224221	0.290262	0.295113	0.253187	0.261331	0.24522	0.217351
C	0.217528	0.238704	0.246671	0.2358	0.263421	0.245078	0.239695	0.261615	0.232011	0.270184	0.224894	0.271742
D	0.216537	0.28102	0.249186	0.301204	0.2625	0.261969	0.271671	0.240545	0.277337	0.258286	0.233392	0.227797
E	0.273407	0.262146	0.238421	0.270963	0.285057	0.274221	0.277125	0.222627	0.288173	0.27978	0.234632	0.299079
F	0.283003	0.269511	0.263244	0.234171	0.239695	0.258746	0.225496	0.258817	0.26034	0.258392	0.208534	0.277337
G	0.248052	0.275496	0.236686	0.266501	0.289271	0.277727	0.240758	0.29954	0.230099	0.279674	0.274221	0.249504
H	0.25602	0.219122	0.214802	0.258392	0.236013	0.285375	0.239023	0.261154	0.298831	0.271565	0.257507	0.242918
I	0.24961	0.275814	0.240899	0.241218	0.246919	0.265652	0.264802	0.24961	0.295822	0.285907	0.213846	0.28364
J	0.271069	0.263527	0.288173	0.24529	0.26296	0.275496	0.265014	0.237429	0.22801	0.260092	0.288279	0.244759
K	0.266785	0.230524	0.244441	0.282401	0.254993	0.243484	0.259809	0.261969	0.2608	0.246105	0.251098	0.237712
L	0.266501	0.271565	0.230878	0.290404	0.252514	0.286013	0.273513	0.295007	0.298619	0.274327	0.287535	0.247805
Calculated Concentration:(ng/mL)
	1	2	3	4	5	6	7	8	9	10	11	12
A	8.11948	13.0039	24.2088	49.4851	95.972	208.993	32.3614	28.4897	36.8693	26.5306	27.1407	29.0207
B	32.0591	29.3393	33.8776	28.76	32.9213	34.6194	26.9512	26.5214	30.771	29.8404	31.7402	35.6802
C	35.652	32.5802	31.559	32.9692	29.6108	31.758	32.4495	29.8091	33.4913	28.8916	34.5189	28.7309
D	35.8103	27.8105	31.2501	26.001	29.7116	29.77	28.7382	32.3383	28.1686	30.1816	33.2991	34.0921
E	28.5613	29.7505	32.6177	28.811	27.4284	28.479	28.1895	34.8597	27.1407	27.93	33.1285	26.1802
F	27.6214	28.9616	29.6301	33.1917	32.4495	30.1295	34.4295	30.1215	29.9506	30.1696	37.1425	28.1686
G	31.3886	28.3512	32.8496	29.2788	27.0408	28.1303	32.3106	26.1412	33.7612	27.9402	28.479	31.2114
H	30.4407	35.4005	36.0908	30.1696	32.9405	27.3987	32.5381	29.86	26.2012	28.7491	30.2702	32.0319
I	31.1985	28.3194	32.2922	32.2508	31.5283	29.3696	29.461	31.1985	26.4598	27.3493	36.2473	27.5612
J	28.8001	29.5992	27.1407	31.7313	29.6611	28.3512	29.4381	32.7498	34.0613	29.9783	27.131	31.7981
K	29.2486	33.7009	31.8383	27.6786	30.5596	31.9596	30.01	29.77	29.8993	31.6295	31.0193	32.712
L	29.2788	28.7491	33.6508	26.9384	30.8505	27.3395	28.5505	26.5306	26.2193	28.4683	27.199	31.419

## Sheet: Data 3
Biomarker measurement
N1,N12 Diacetylspermine
Sample ID
	1	2	3	4	5	6	7	8	9	10	11	12
A	S0	S1	S2	S3	S4	S5	277	278	279	280	281	282
B	283	284	285	286	287	288	289	290	291	292	293	294
C	295	296	297	298	299	300	301	302	303	304	305	306
D	307	308	309	310	311	312	313	314	315	316	317	318
E	319	320	321	322	323	324	325	326	327	328	329	330
F	331	332	333	334	335	336	337	338	339	340	341	342
G	343	344	345	346	347	348	349	350	351	352	353	354
H	355	356	357	358	359	360	361	362	363	364	365	366
I	367	368	369	370	371	372	373	374	375	376	377	378
J	379	380	381	382
Raw OD (optical density) readings at 450 nm:Absorbance Values
	1	2	3	4	5	6	7	8	9	10	11	12
A	2.674	1.6844	0.9413	0.424	0.2278	0.0939	0.6878	0.7162	0.7967	0.7226	0.6883	0.755
B	0.8189	0.7831	0.7599	0.7925	0.7186	0.7677	0.6908	0.7417	0.6851	0.7599	0.7831	0.6698
C	0.6347	0.6284	0.6507	0.818	0.6553	0.7831	0.6235	0.7949	0.8158	0.7716	0.7886	0.7216
D	0.8428	0.7671	0.8015	0.773	0.7236	0.7394	0.8	0.8286	0.8371	0.6299	0.7916	0.8183
E	0.777	0.7172	0.8448	0.8322	0.7004	0.6827	0.8192	0.7355	0.7588	0.8328	0.8052	0.7462
F	0.7649	0.8388	0.7699	0.7342	0.8155	0.008117	0.7618	0.7409	0.8177	0.7378	0.7807	0.7286
G	0.7228	0.7616	0.7248	0.6683	0.7363	0.7594	0.777	0.7988	0.7231	0.6949	0.7531	0.7301
H	0.8192	0.8378	0.7699	0.7446	0.6758	0.7345	0.7666	0.7784	0.7931	0.8073	0.7854	0.6976
I	0.6858	0.7875	0.6946	0.7502	0.7787	0.7301	0.7904	0.7679	0.8295	0.7934	0.6842	0.7547
J	0.7106	0.6983	0.7507	0.6745
Standard Curve:1	Standard Concentration		Absorbance Value		Percent Absorbance 光度值
	ng/mL	Log-transformed Value
S0	0		2.674		1
S1	2.5	0.39794	1.6844		0.629918
S2	5	0.69897	0.9413		0.352019
S3	10	1	0.424		0.158564
S4	20	1.30103	0.2278		0.0851907
S5	40	1.60206	0.0939		0.0351159
		y=a×ebx	=1.7461×e^(-2.3894×x)
		a=	1.7461
		b=	-2.3894
Percentage Absorbance
	1	2	3	4	5	6	7	8	9	10	11	12
A	1	0.629918	0.352019	0.158564	0.0851907	0.0351159	0.257218	0.267838	0.297943	0.270232	0.257405	0.282349
B	0.306245	0.292857	0.284181	0.296372	0.268736	0.287098	0.25834	0.277375	0.256208	0.284181	0.292857	0.250486
C	0.23736	0.235004	0.243343	0.305909	0.245064	0.292857	0.233171	0.29727	0.305086	0.288556	0.294914	0.269858
D	0.315183	0.286874	0.299738	0.28908	0.270606	0.276515	0.299177	0.309873	0.313052	0.235565	0.296036	0.306021
E	0.290576	0.268212	0.315931	0.311219	0.26193	0.25531	0.306358	0.275056	0.28377	0.311444	0.301122	0.279058
F	0.286051	0.313687	0.287921	0.27457	0.304974	0.00303553	0.284892	0.277076	0.305797	0.275916	0.29196	0.272476
G	0.270307	0.284817	0.271055	0.249925	0.275355	0.283994	0.290576	0.298728	0.270419	0.259873	0.281638	0.273037
H	0.306358	0.313313	0.287921	0.278459	0.25273	0.274682	0.286687	0.291099	0.296597	0.301907	0.293717	0.260883
I	0.25647	0.294503	0.259761	0.280553	0.291212	0.273037	0.295587	0.287173	0.310209	0.296709	0.255871	0.282236
J	0.265744	0.261144	0.28074	0.252244
Calculated Concentration:(ng/mL)
	1	2	3	4	5	6	7	8	9	10	11	12
A	8.55547	13.3557	23.3993	50.4638	91.831	215.721	31.6605	30.4497	27.4792	30.1898	31.6383	28.9403
B	26.761	27.9389	28.7605	27.6195	30.3517	28.4788	31.528	29.4403	31.7807	28.7605	27.9389	32.48
C	34.2092	34.5397	33.3983	26.7893	33.1723	27.9389	34.8012	27.5392	26.8589	28.3401	27.7511	30.2301
D	26.0293	28.5003	27.3206	28.2906	30.1496	29.5285	27.37	26.459	26.2	34.4604	27.6498	26.7799
E	62	30.4088	25.9699	26.3487	31.1114	31.8884	26.7515	29.6794	28.8007	26.3304	27.1996	29.2692
F	28.5793	26.1489	28.4004	29.73	26.8685	2283.13	28.6914	29.4709	26.7988	29.5902	28.0217	29.9502
G	30.1818	28.6986	30.1015	32.5502	29.6483	28.7787	28.1503	27.4096	30.1697	31.3487	29.0107	29.8909
H	26.7515	26.1789	28.4004	29.3298	32.2021	29.7183	28.5182	28.1015	27.5994	27.1314	27.8601	31.2318
I	31.7494	27.7885	31.3617	29.1188	28.0911	29.8909	27.6902	28.4717	26.4313	27.5893	31.821	28.9514
J	30.681	31.2016	29.1001	32.2619
