# Supplementary material for: Hypoxia Associated Integration of Epigenetic, Metabolic, and Immune Biomarkers in Blood and Urine for Early Colorectal Cancer Detection: A Multimarker Panel
Source: Diagnostics (Basel). 2026 Jun 6;16(12):1753. doi: 10.3390/diagnostics16121753 (PMC13298955; doi:10.3390/diagnostics16121753)
Supplement: Supplementary file 1 [file diagnostics-16-01753-s001.zip › Data Sheet S3.xlsx]

## Sheet: Sheet1
Sample ID	Lymphoctes(10^9/L 1.1-3.2)	Neutrophils(10^9/L 1.8-6.3)	Monocytes(10^9/L 0.1-0.6)	Platelets(10^9/L 125-350)	NLR	LMR	PLR
1	1.66	8.91	0.79	409	5.36747	2.10127	246.386
2	0.56	1.72	0.44	171	3.07143	1.27273	305.357
3	0.68	2.6	0.52	118	3.82353	1.30769	173.529
4	0.71	3.69	0.25	150	5.19718	2.84	211.268
5	0.61	2.59	0.5	133	4.2459	1.22	218.033
6	2.15	5.2	0.66	522	2.4186	3.25758	242.791
7	1.88	4	0.68	228	2.12766	2.76471	121.277
8	0.95	3.31	0.57	217	3.48421	1.66667	228.421
9	0.85	2.99	0.56	152	3.51765	1.51786	178.824
10	1.24	8.27	1.07	362	6.66935	1.15888	291.935
11	0.9	3.19	0.46	190	3.54444	1.95652	211.111
12	0.84	4.57	0.56	147	5.44048	1.5	175
13	1.38	6.62	0.5	293	4.7971	2.76	212.319
14	1.15	8.53	0.58	328	7.41739	1.98276	285.217
15	1.42	6.42	0.7	188	4.52113	2.02857	132.394
16	1.22	4.67	0.49	335	3.82787	2.4898	274.59
17	1.32	5.13	0.3	355	3.88636	4.4	268.939
18	0.6	2	0.36	189.2	3.33333	1.66667	315.333
19	0.62	2.8	0.1	202.02	4.51613	6.2	325.839
20	0.57	1.93	0.48	150	3.38596	1.1875	263.158
21	1.58	6.13	0.76	383	3.87975	2.07895	242.405
22	0.9	3.62	0.34	326	4.02222	2.64706	362.222
23	0.89	2.1	0.52	175	2.35955	1.71154	196.629
24	1.66	9.03	0.87	529	5.43976	1.90805	318.675
25	1.3	2.81	0.42	208.9	2.16154	3.09524	160.692
26	1.22	5.27	0.32	308	4.31967	3.8125	252.459
27	1.33	7.86	0.43	142	5.90977	3.09302	106.767
28	2.09	3.34	1.54	218	1.59809	1.35714	104.306
29	1.04	4	0.33	179	3.84615	3.15152	172.115
30	1.44	8.27	0.74	413	5.74306	1.94595	286.806
31	1.26	6.41	0.54	268	5.0873	2.33333	212.698
32	1.16	6.84	0.76	175	5.89655	1.52632	150.862
33	1.49	4.77	0.52	190	3.20134	2.86538	127.517
34	1.57	8.24	0.64	260	5.24841	2.45312	165.605
35	0.68	3.18	0.49	232	4.67647	1.38776	341.176
36	0.9	3.19	0.36	190	3.54444	2.5	211.111
37	0.99	3.19	0.6	247	3.22222	1.65	249.495
38	1.21	5.07	0.44	141	4.19008	2.75	116.529
39	1.54	6.42	0.59	343	4.16883	2.61017	222.727
40	1.35	6.91	0.43	355	5.11852	3.13953	262.963
41	0.97	2.86	0.42	175	2.94845	2.30952	180.412
42	0.88	2.93	0.36	225	3.32955	2.44444	255.682
43	1.91	14.69	1.07	298.9	7.6911	1.78505	156.492
44	0.57	1.23	0.4	121	2.15789	1.425	212.281
45	0.92	3.7	0.2	326	4.02174	4.6	354.348
46	0.79	1.86	0.52	83	2.35443	1.51923	105.063
47	1.4	6.87	0.61	219	4.90714	2.29508	156.429
48	0.87	2.24	0.38	205	2.57471	2.28947	235.632
49	1.21	4.16	0.36	261	3.43802	3.36111	215.702
50	1.22	6.43	0.48	318	5.27049	2.54167	260.656
51	2.02	13.96	0.65	342	6.91089	3.10769	169.307
52	1.85	10.05	0.54	521	5.43243	3.42593	281.622
53	1.1	4.24	0.5	189	3.85455	2.2	171.818
54	1.61	5.76	0.51	212	3.57764	3.15686	131.677
55	0.54	0.83	0.35	154	1.53704	1.54286	285.185
56	0.92	1.66	0.33	176	1.80435	2.78788	191.304
57	2.21	7.08	0.69	250	3.20362	3.2029	113.122
58	1.04	3.32	0.87	179	3.19231	1.1954	172.115
59	1.55	3.38	0.71	242	2.18065	2.1831	156.129
60	1.09	2.01	0.59	391	1.84404	1.84746	358.716
61	0.39	2.19	0.24	84	5.61538	1.625	215.385
62	1.21	4.44	0.33	279	3.66942	3.66667	230.579
63	1.8	4.56	0.4	267	2.53333	4.5	148.333
64	2.69	8.72	0.83	254	3.24164	3.24096	94.4238
65	1.49	3.49	0.64	235	2.34228	2.32812	157.718
66	1.12	2.15	0.58	334	1.91964	1.93103	298.214
67	1.23	3.3	0.46	213	2.68293	2.67391	173.171
68	1.64	4.64	0.58	265.16	2.82927	2.82759	161.683
69	1.32	3.23	0.54	284	2.44697	2.44444	215.152
70	1.29	4.27	0.39	225	3.31008	3.30769	174.419
71	1.46	3.09	0.47	288	2.11644	3.10638	197.26
72	0.87	1.8	0.42	187.5	2.06897	2.07143	215.517
73	1.55	5.72	0.42	147	3.69032	3.69048	94.8387
74	1.96	7.25	0.53	401	3.69898	3.69811	204.592
75	2.14	7.63	0.6	214	3.56542	3.56667	100
76	1.16	2.1	0.15	114	1.81034	7.73333	98.2759
77	0.75	1.22	0.46	175	1.62667	1.63043	233.333
78	1.39	3.33	0.58	244	2.39568	2.39655	175.54
79	0.61	0.87	0.43	162	1.42623	1.4186	265.574
80	1.66	4.31	0.57	316	2.59639	2.91228	190.361
81	1.59	3.05	0.83	244	1.91824	1.91566	153.459
82	1.25	3.55	0.44	272	2.84	2.84091	217.6
83	0.81	1.37	0.48	170	1.69136	1.6875	209.877
84	0.79	1.78	0.35	246	2.25316	2.25714	311.392
85	1.01	1.62	0.63	179	1.60396	1.60317	177.228
86	0.9	2.08	0.27	161	2.31111	3.33333	178.889
87	0.72	1.79	0.29	163	2.48611	2.48276	226.389
88	1.12	3.92	0.17	104	3.5	6.58824	92.8571
89	1.66	5.74	0.48	309	3.45783	3.45833	186.145
90	1.26	3.87	0.61	316	3.07143	2.06557	250.794
91	0.96	2.36	0.39	161	2.45833	2.46154	167.708
92	1.5	4.69	0.48	211	3.12667	3.125	140.667
93	1.04	3.86	0.28	313	3.71154	3.71429	300.962
94	1.61	6.17	0.42	237	3.8323	3.83333	147.205
95	1.2	1.95	0.74	307	1.625	1.62162	255.833
96	0.94	2.16	0.41	296	2.29787	2.29268	314.894
97	1.23	3.22	0.47	236	2.61789	2.61702	191.87
98	0.98	1.88	0.51	176	1.91837	1.92157	179.592
99	0.91	2.24	0.37	272	2.46154	2.45946	298.901
100	2.21	7.08	0.69	250	3.20362	3.2029	113.122
101	1.26	2.12	0.75	219	1.68254	1.68	173.81
102	1.49	3.47	0.64	261	2.32886	2.32812	175.168
103	1.31	4.77	0.4	97	3.64122	3.275	74.0458
104	0.97	3.04	0.31	313	3.13402	3.12903	322.68
105	1.44	7.46	0.74	413	5.18056	1.94595	286.806
106	1.16	3.27	0.76	178	2.81897	1.52632	153.448
107	1.27	5.06	0.18	261	3.98425	7.05556	205.512
108	1.55	4.29	0.54	101	2.76774	2.87037	65.1613
109	0.81	2.46	0.29	97.2	3.03704	2.7931	120
110	1.21	3.13	0.38	150	2.58678	3.18421	123.967
111	1.2	4.43	1.02	251	3.69167	1.17647	209.167
112	0.88	2.53	0.52	231	2.875	1.69231	262.5
113	1.27	3.27	0.59	173	2.5748	2.15254	136.22
114	1.3	2.19	0.38	184	1.68462	3.42105	141.538
115	0.74	2.43	0.31	162	3.28378	2.3871	218.919
116	1.06	1.49	0.6	316	1.40566	1.76667	298.113
117	1.61	4.43	0.64	318	2.75155	2.51562	197.516
118	0.9	2.59	0.34	244	2.87778	2.64706	271.111
119	0.64	1.57	0.48	224	2.45312	1.33333	350
120	0.87	2.87	0.63	179	3.29885	1.38095	205.747
121	0.9	5.69	0.27	134	6.32222	3.33333	148.889
122	0.72	2.3	0.16	163	3.19444	4.5	226.389
123	2.52	7.26	0.57	253	2.88095	4.42105	100.397
124	1.08	2.88	0.52	163	2.66667	2.07692	150.926
125	1.14	3.19	0.37	313	2.79825	3.08108	274.561
126	1.61	8.4	0.34	237	5.21739	4.73529	147.205
127	1.2	6.1	0.74	307	5.08333	1.62162	255.833
128	2.34	8.12	0.42	296	3.47009	5.57143	126.496
129	0.92	3.87	0.51	176	4.20652	1.80392	191.304
130	1.2	5.08	0.49	252	4.23333	2.44898	210
131	0.89	5.7	0.42	101	6.40449	2.11905	113.483
132	1.36	2	0.56	177	1.47059	2.42857	130.147
133	1.34	4.7	0.62	244	3.50746	2.16129	182.09
134	0.36	1.5	0.13	74	4.16667	2.76923	205.556
135	1.46	6.26	0.36	181	4.28767	4.05556	123.973
136	0.91	3.13	0.61	169	3.43956	1.4918	185.714
137	2.14	2.78	1.27	296	1.29907	1.68504	138.318
138	1.51	4.35	0.45	158	2.88079	3.35556	104.636
139	1.36	3.93	0.37	162.6	2.88971	3.67568	119.559
140	1.25	5.25	0.38	296	4.2	3.28947	236.8
141	1.33	5.17	0.5	220	3.88722	2.66	165.414
142	1.59	3.51	0.39	150	2.20755	4.07692	94.3396
143	1.56	1.87	0.72	346	1.19872	2.16667	221.795
144	1.4	2.39	0.31	274	1.70714	4.51613	195.714
145	0.97	1.33	0.33	104	1.37113	2.93939	107.216
146	1.66	1.44	0.52	282	0.86747	3.19231	169.88
147	2.54	7.21	0.51	296	2.83858	4.98039	116.535
148	1.02	2.34	0.28	104	2.29412	3.64286	101.961
149	1.21	2.31	0.3	134	1.90909	4.03333	110.744
150	1.22	4.36	0.49	355	3.57377	2.4898	290.984
151	1.98	2.12	0.58	224	1.07071	3.41379	113.131
152	1.25	3.16	0.44	272	2.528	2.84091	217.6
153	1.88	3.96	0.61	294	2.10638	3.08197	156.383
154	1.44	2.05	0.52	333	1.42361	2.76923	231.25
155	1.73	2.6	0.38	209	1.50289	4.55263	120.809
156	1.67	3.02	0.23	206	1.80838	7.26087	123.353
157	1.2	1.64	0.55	251	1.36667	2.18182	209.167
158	1.3	1.91	0.38	184	1.46923	3.42105	141.538
159	1.52	3.61	0.57	190	2.375	2.66667	125
160	1.54	2.61	0.35	154	1.69481	4.4	100
161	1.92	4.23	0.6	194	2.20313	3.2	101.042
162	1.4	3.64	0.42	222	2.6	3.33333	158.571
163	1.79	3.76	0.51	275	2.10056	3.5098	153.631
164	1.86	4.17	0.53	299	2.24194	3.50943	160.753
165	1.53	2.73	0.32	227	1.78431	4.78125	148.366
166	1.13	2.57	0.54	234	2.27434	2.09259	207.08
167	2.18	4.82	1.41	144	2.21101	1.5461	66.055
168	1.55	4.03	0.37	174	2.6	4.18919	112.258
169	2.16	4.54	0.35	233	2.10185	6.17143	107.87
170	2.4	6.55	0.55	212	2.72917	4.36364	88.3333
171	2.1	4.52	0.48	618	2.15238	4.375	294.286
172	1.9	4.81	0.62	236	2.53158	3.06452	124.211
173	2.6	4.84	0.4	275	1.86154	6.5	105.769
174	2.2	3.86	0.51	210	1.75455	4.31373	95.4545
175	1.8	4.38	-0.58	190	2.43333	-3.10345	105.556
176	2.3	4.07	-0.44	240	1.76957	-5.22727	104.348
177	1.7	2.81	0.5	229	1.65294	3.4	134.706
178	2	2.26	1.58	265	1.13	1.26582	132.5
179	1.9	2.17	0.65	218	1.14211	2.92308	114.737
180	2.5	2.77	0.39	256	1.108	6.41026	102.4
181	2.1	2.52	0.53	624	1.2	3.96226	297.143
182	1.6	3.81	0.66	187	2.38125	2.42424	116.875
183	2.2	5.04	0.45	243	2.29091	4.88889	110.455
184	1.8	1.85	0.54	200	1.02778	3.33333	111.111
185	2.4	7.46	0.43	692	3.10833	5.5814	288.333
186	1.9	3.53	0.52	448	1.85789	3.65385	235.789
187	2.3	8.28	0.47	464	3.6	4.89362	201.739
188	1.5	4.5	0.6	195	3	2.5	130
189	2	4.7	0.49	230	2.35	4.08163	115
190	2.1	6.2	1.75	417	2.95238	1.2	198.571
191	1.8	9.5	0.58	215	5.27778	3.10345	119.444
192	2.2	5.83	1.61	265	2.65	1.36646	120.455
193	2	4.38	0.48	226	2.19	4.16667	113
194	1.7	5.39	0.63	185	3.17059	2.69841	108.824
195	2.5	6.05	0.37	499	2.42	6.75676	199.6
196	2.3	3.75	1.15	393	1.63043	2	170.87
197	1.9	4.52	0.59	219	2.37895	3.22034	115.263
198	2	5.4	0.43	345	2.7	4.65116	172.5
199	2.4	4.01	0.8	270	1.67083	3	112.5
200	1.6	3.87	0.61	295	2.41875	2.62295	184.375
201	2.2	8.38	0.92	431	3.80909	2.3913	195.909
202	1.8	3.02	0.55	193	1.67778	3.27273	107.222
203	2	6.48	0.48	425	3.24	4.16667	212.5
204	2.1	5.46	1.34	412	2.6	1.56716	196.19
205	1.74	3.99	0.51	270	2.2931	3.41176	155.172
206	2.99	9.27	1.3	257	3.10033	2.3	85.9532
207	0.89	1.14	0.3	209	1.2809	2.96667	234.831
208	1.04	2.44	0.39	299	2.34615	2.66667	287.5
209	1.99	9.15	0.41	197	4.59799	4.85366	98.995
210	2.4	4.51	0.56	489	1.87917	4.28571	203.75
211	1.13	1.77	0.35	154	1.56637	3.22857	136.283
212	1.56	6.07	0.33	337	3.89103	4.72727	216.026
213	1.28	1.18	0.42	293	0.921875	3.04762	228.906
214	2.17	7.12	1.06	399	3.28111	2.04717	183.871
215	1.24	3.39	0.32	188	2.73387	3.875	151.613
216	2.02	4.2	0.65	154	2.07921	3.10769	76.2376
217	1.74	4.04	0.43	289	2.32184	4.04651	166.092
218	1.95	4.25	0.52	231	2.17949	3.75	118.462
219	2.08	2.08	0.55	283	1	3.78182	136.058
220	1.95	7.22	0.57	196	3.70256	3.42105	100.513
221	1.93	5.6	1.5	222	2.90155	1.28667	115.026
222	2.74	5.12	0.43	189	1.86861	6.37209	68.9781
223	1.64	3.85	0.41	276	2.34756	4	168.293
224	1.58	6.19	0.32	256	3.91772	4.9375	162.025
225	1.46	2.77	0.51	207	1.89726	2.86275	141.781
226	1.69	3.57	0.28	210	2.11243	6.03571	124.26
227	1.75	5.34	0.28	289	3.05143	6.25	165.143
228	2.61	10.13	0.49	329	3.88123	5.32653	126.054
229	1.8	3.73	0.49	236	2.07222	3.67347	131.111
230	1.13	2.55	3.28	178	2.25664	0.344512	157.522
231	2.45	5.27	0.63	161	2.15102	3.88889	65.7143
232	1.8	2.45	0.42	168	1.36111	4.28571	93.3333
233	1.62	6.3	1.09	239	3.88889	1.48624	147.531
234	1.58	6.77	0.36	168	4.28481	4.38889	106.329
235	2.87	4.25	1.12	210	1.48084	2.5625	73.1707
236	1.98	4.73	0.68	160	2.38889	2.91176	80.8081
237	1.08	2.77	0.33	189	2.56481	3.27273	175
238	1.97	5.71	0.54	219	2.89848	3.64815	111.168
239	2.4	8.76	1.04	248	3.65	2.30769	103.333
240	1.9	3.48	0.52	270	1.83158	3.65385	142.105
241	2.1	5.31	1.11	232	2.52857	1.89189	110.476
242	2.7	13.28	0.77	221	4.91852	3.50649	81.8519
243	2	6.66	0.47	310	3.33	4.25532	155
244	1.8	4.1	0.75	298	2.27778	2.4	165.556
245	2.2	7.22	0.39	250	3.28182	5.64103	113.636
246	2.5	5.58	1.06	276	2.232	2.35849	110.4
247	2.1	6.43	0.4	265	3.0619	5.25	126.19
248	1.7	4.54	1.1	289	2.67059	1.54545	170
249	2.3	5.2	0.31	200	2.26087	7.41935	86.9565
250	2	4.3	0.45	312	2.15	4.44444	156
251	2.4	5.28	0.84	268	2.2	2.85714	111.667
252	2.1	5.46	0.42	241	2.6	5	114.762
253	2.2	9.19	0.83	252	4.17727	2.6506	114.545
254	1.9	4.34	0.46	278	2.28421	4.13043	146.316
255	2	3.38	0.41	259	1.69	4.87805	129.5
256	2.3	6.97	1.17	245	3.03043	1.96581	106.522
257	2.6	6.4	1.41	230	2.46154	1.84397	88.4615
258	2.1	5.12	0.44	301	2.4381	4.77273	143.333
259	2.32	8.1	0.75	234	3.49138	3.09333	100.862
260	1.98	2.46	0.45	261	1.24242	4.4	131.818
261	2.12	9.2	0.4	245	4.33962	5.3	115.566
262	2.45	5.15	0.42	253	2.10204	5.83333	103.265
263	2.01	2.25	0.36	272	1.1194	5.58333	135.323
264	1.89	6.41	0.44	266	3.39153	4.29545	140.741
265	2.23	0.98	0.65	258	0.439462	3.43077	115.695
266	2.04	7.04	0.63	249	3.45098	3.2381	122.059
267	2.16	5.15	0.71	261	2.38426	3.04225	120.833
268	2.09	7.84	0.65	254	3.7512	3.21538	121.531
269	3.01	4.47	1.07	202.12	1.48505	2.81308	67.1495
270	1.92	7.26	0.39	243	3.78125	4.92308	126.562
271	1.29	3.26	0.43	217	2.52713	3	168.217
272	1.65	3.76	0.41	151	2.27879	4.02439	91.5152
273	1.71	3.9	0.31	168	2.2807	5.51613	98.2456
274	1.97	3.66	1.2	219	1.85787	1.64167	111.168
275	1.37	5.19	0.59	164	3.78832	2.32203	119.708
276	1.43	4.56	0.79	281	3.18881	1.81013	196.503
277	1.93	3.78	0.45	222	1.95855	4.28889	115.026
278	2.09	4.31	0.29	334	2.0622	7.2069	159.809
279	1.69	4.65	0.38	264	2.75148	4.44737	156.213
280	1.77	2.6	0.57	235	1.46893	3.10526	132.768
281	2.13	5.69	0.35	254	2.67136	6.08571	119.249
282	1.23	3.16	0.29	349	2.56911	4.24138	283.74
283	2.16	5.4	0.3	206	2.5	7.2	95.3704
284	2.38	5.14	0.55	285	2.15966	4.32727	119.748
285	1.58	4.49	0.34	294	2.84177	4.64706	186.076
286	4.43	10.32	1.92	245	2.32957	2.30729	55.3047
287	2.65	10.07	0.88	273	3.8	3.01136	103.019
288	1.45	3.58	0.34	276	2.46897	4.26471	190.345
289	1.16	2.2	0.38	235	1.89655	3.05263	202.586
290	2.62	9.43	0.97	249	3.59924	2.70103	95.0382
291	2.06	4.41	0.98	296	2.14078	2.10204	143.689
292	2.2	8.58	0.36	305	3.9	6.11111	138.636
293	1.25	3.75	0.43	236	3	2.90698	188.8
294	1.91	5.23	0.31	178	2.73822	6.16129	93.1937
295	1.79	4.17	0.79	295.7	2.32961	2.26582	165.196
296	1.54	2.94	0.32	246	1.90909	4.8125	159.74
297	2.17	5.1	1.08	138	2.35023	2.00926	63.5945
298	2.32	8.58	0.37	195	3.69828	6.27027	84.0517
299	1.72	3.63	0.46	274	2.11047	3.73913	159.302
300	1.98	5.64	0.7	212	2.84848	2.82857	107.071
301	1.62	3.12	0.38	218	1.92593	4.26316	134.568
302	1.84	2.9	0.45	189	1.57609	4.08889	102.717
303	1.36	2.35	0.21	253	1.72794	6.47619	186.029
304	2.47	2.7	0.4	234	1.09312	6.175	94.7368
305	1.5	3.21	0.71	320	2.14	2.11268	213.333
306	1.64	3.25	0.27	301	1.98171	6.07407	183.537
307	1.74	2.67	0.77	319	1.53448	2.25974	183.333
308	2.06	4.23	0.65	204	2.0534	3.16923	99.0291
309	1.14	2.12	0.26	357	1.85965	4.38462	313.158
310	1.75	2.32	0.54	319	1.32571	3.24074	182.286
311	1.44	2.19	0.46	275	1.52083	3.13043	190.972
312	1.53	2.67	0.29	264	1.7451	5.27586	172.549
313	2.48	5.4	0.37	198	2.17742	6.7027	79.8387
314	1.64	2.54	0.54	186	1.54878	3.03704	113.415
315	1.4	2.41	0.24	303	1.72143	5.83333	216.429
316	2.35	2.77	0.77	293	1.17872	3.05195	124.681
317	2.3	3.71	0.96	264	1.61304	2.39583	114.783
318	2.1	3.11	0.41	292	1.48095	5.12195	139.048
319	2.5	3.92	0.33	238	1.568	7.57576	95.2
320	1.9	3.39	0.44	315	1.78421	4.31818	165.789
321	2.26	6.11	0.55	257	2.70354	4.10909	113.717
322	2.82	10.24	1.34	210	3.63121	2.10448	74.4681
323	2.1	4.02	0.39	268	1.91429	5.38462	127.619
324	2.4	5.6	0.34	475	2.33333	7.05882	197.917
325	2.06	3.13	0.47	300	1.51942	4.38298	145.631
326	2.35	5.81	0.38	248	2.47234	6.18421	105.532
327	2.1	4	0.42	278	1.90476	5	132.381
328	2.2	2.81	0.36	266	1.27727	6.11111	120.909
329	2	4.29	0.4	280	2.145	5	140
330	2.5	4.06	0.35	225	1.624	7.14286	90
331	2.1	5.1	0.43	289	2.42857	4.88372	137.619
332	2.4	4.19	0.33	240	1.74583	7.27273	100
333	2	4.19	0.46	295	2.095	4.34783	147.5
334	2.3	4.39	0.38	370	1.9087	6.05263	160.87
335	2.23	5.13	2.17	262	2.30045	1.02765	117.489
336	2.1	3.11	0.88	271	1.48095	2.38636	129.048
337	2.41	4.93	0.41	247	2.04564	5.87805	102.49
338	2.25	3.66	1.83	238	1.62667	1.22951	105.778
339	1.96	4.7	0.4	252	2.39796	4.9	128.571
340	2.15	3.74	1.88	244	1.73953	1.14362	113.488
341	2.3	4.23	1.21	239	1.83913	1.90083	103.913
342	2.18	4.53	1.15	257	2.07798	1.89565	117.89
343	2.06	3.49	0.42	250	1.69417	4.90476	121.359
344	2.11	4.06	0.36	261	1.92417	5.86111	123.697
345	2.35	4.98	1.08	256	2.11915	2.17593	108.936
346	2.28	4.14	-0.4	243	1.81579	-5.7	106.579
347	2.3	4.05	0.61	245	1.76087	3.77049	106.522
348	1.9	3.67	0.38	260	1.93158	5	136.842
349	2.5	5.34	0.42	232	2.136	5.95238	92.8
350	2.1	3.93	0.98	275	1.87143	2.14286	130.952
351	2.4	4.11	0.76	250	1.7125	3.15789	104.167
352	2	3.63	0.35	243	1.815	5.71429	121.5
353	2.6	4.63	0.44	260	1.78077	5.90909	100
354	2.3	4.6	0.43	230	2	5.34884	100
355	2	3.44	0.35	243	1.72	5.71429	121.5
356	2.6	4.83	0.44	260	1.85769	5.90909	100
357	2.3	4.03	0.73	230	1.75217	3.15068	100
358	1.8	3.33	0.39	255	1.85	4.61538	141.667
359	2.2	3.38	0.73	270	1.53636	3.0137	122.727
360	2.4	4.7	0.42	265	1.95833	5.71429	110.417
361	2.1	3.89	0.37	240	1.85238	5.67568	114.286
362	2.5	3.85	1.19	250	1.54	2.10084	100
363	2.3	4.5	0.76	260	1.95652	3.02632	113.043
364	2	3.89	0.36	248	1.945	5.55556	124
365	2.3	4.29	0.42	255	1.86522	5.47619	110.87
366	2.1	3.76	0.7	265	1.79048	3	126.19
367	1.9	3.26	1.9	273	1.71579	1	143.684
368	2.3	4.05	1.43	250	1.76087	1.60839	108.696
369	2	3.65	0.44	278	1.825	4.54545	139
370	2.4	4.68	0.36	260	1.95	6.66667	108.333
371	2.2	4.11	0.72	255	1.86818	3.05556	115.909
372	2	4	0.43	270	2	4.65116	135
373	1.8	4.26	0.4	268	2.36667	4.5	148.889
374	2.1	3.56	1.38	259	1.69524	1.52174	123.333
375	2	6.1	0.41	263	3.05	4.87805	131.5
376	2.3	3.55	0.93	272	1.54348	2.47312	118.261
377	1.9	3.45	0.7	280	1.81579	2.71429	147.368
378	2.4	5.16	0.53	251	2.15	4.5283	104.583
379	2.12	5.18	0.38	256.33	2.4434	5.57895	120.91
380	1.94	3.7	1.17	258.99	1.90722	1.65812	133.5
381	2.56	7.42	0.57	425.81	2.89844	4.49123	166.332
382	1.95	7.21	0.62	440.14	3.69744	3.14516	225.713
